# Supplementary material for: (E)-3-Dimethyl­amino-1-(1,3-thia­zol-2-yl)prop-2-en-1-one
Source: Acta Crystallogr Sect E Struct Rep Online. 2012 Dec 5;69(Pt 1):o18. doi: 10.1107/S1600536812048817 (PMC3588356; doi:10.1107/S1600536812048817)
Supplement: Supplementary file 1 [file e-69-00o18-sup1.cif]

##############################################################################
#                                                                            #
# This CIF contains the data in a paper accepted for publication in          #
# Acta Crystallographica Section E. It conforms to the requirements of       #
# Notes for Authors for Acta Crystallographica Section E, and has been       #
# peer reviewed under the auspices of the IUCr Commission on Journals.       #
#                                                                            #
# Full details of the Crystallographic Information File format               #
# are given in the paper "The Crystallographic Information File (CIF):       #
# a New Standard Archive File for Crystallography" by S. R. Hall, F. H.      #
# Allen and I. D. Brown [Acta Cryst. (1991), A47, 655-685].                  #
#                                                                            #
# The current version of the core CIF dictionary is obtainable from          #
# ftp://ftp.iucr.org/pub/cif_core.dic.                                       #
#                                                                            #
# Software is freely available for graphical display of the structure(s)     #
# in this CIF. For information consult the CIF software page                 #
# http://www.iucr.org/resources/cif/software.                                #
#                                                                            #
# This file may be used for bona fide research purposes within the           #
# scientific community so long as proper attribution is given to the journal # 
# article from which it was obtained.                                        #
#                                                                            #
##############################################################################
data_I
_audit_creation_method
;
  Olex2 1.1
  (compiled 2011.11.01 svn.r2039, GUI svn.r3906)
;
_publ_contact_author_name     ' '
_publ_contact_author_address     ?
_publ_contact_author_email     ?
_publ_contact_author_phone     ?
_chemical_name_systematic
;
(<i>E</i>)-3-Dimethylamino-1-(1,3-thiazol-2-yl)prop-2-en-1-one
;
_chemical_name_common     ?
_chemical_formula_moiety     'C8 H10 N2 O S'
_chemical_formula_sum     'C8 H10 N2 O S'
_chemical_formula_iupac     'C8 H10 N2 O S'
_chemical_formula_weight     182.24
_chemical_melting_point     ?
_space_group_crystal_system     monoclinic
_space_group_name_H-M_alt     'P 21/n'
_space_group_name_Hall     '-P 2yn'
loop_
    _space_group_symop_id
    _space_group_symop_operation_xyz
    1 'x, y, z'
    2 '-x+1/2, y+1/2, -z+1/2'
    3 '-x, -y, -z'
    4 'x-1/2, -y-1/2, z-1/2'
_cell_length_a     5.6252(2)
_cell_length_b     22.5957(8)
_cell_length_c     7.5777(3)
_cell_angle_alpha     90.00
_cell_angle_beta     109.498(4)
_cell_angle_gamma     90.00
_cell_volume     907.93(6)
_cell_formula_units_Z     4
_cell_measurement_reflns_used     1788
_cell_measurement_theta_min     2.9848
_cell_measurement_theta_max     28.8180
_cell_measurement_temperature     135.00(10)
_exptl_crystal_description     block
_exptl_crystal_colour     yellow
_exptl_crystal_size_max     0.35
_exptl_crystal_size_mid     0.30
_exptl_crystal_size_min     0.30
_exptl_crystal_density_diffrn     1.333
_exptl_crystal_density_meas     ?
_exptl_crystal_density_method     'not measured'
_exptl_crystal_F_000     384
_exptl_absorpt_coefficient_mu     0.309
_exptl_absorpt_correction_type     multi-scan
_exptl_absorpt_process_details
;
(CrysAlis PRO; Oxford Diffraction, 2006)
;
_exptl_absorpt_correction_T_min     0.97410
_exptl_absorpt_correction_T_max     1.00000
_exptl_special_details
;
Absorption correction: CrysAlisPro, Agilent Technologies,
Version 1.171.35.19,
empirical absorption correction using spherical harmonics,
implemented in SCALE3 ABSPACK scaling algorithm.
;
_diffrn_ambient_temperature     135.00(10)
_diffrn_radiation_type     'Mo K\a'
_diffrn_radiation_wavelength     0.7107
_diffrn_radiation_monochromator     graphite
_diffrn_measurement_device_type     'Oxford Diffraction Xcalibur Eos'
_diffrn_measurement_method     '\w scans'
_diffrn_detector_area_resol_mean     16.0874
_diffrn_reflns_number     3683
_diffrn_reflns_av_R_equivalents     0.0179
_diffrn_reflns_theta_min     2.99
_diffrn_reflns_theta_max     26.37
_diffrn_reflns_theta_full     26.37
_diffrn_measured_fraction_theta_max     0.999
_diffrn_measured_fraction_theta_full     0.999
_diffrn_reflns_limit_h_min     -4
_diffrn_reflns_limit_h_max     7
_diffrn_reflns_limit_k_min     -13
_diffrn_reflns_limit_k_max     28
_diffrn_reflns_limit_l_min     -9
_diffrn_reflns_limit_l_max     8
_diffrn_standards_number     ?
_diffrn_standards_interval_count     ?
_diffrn_standards_interval_time     ?
_diffrn_standards_decay_%     ?
_refine_special_details
;
Refinement of <i>F</i>^2^ against ALL reflections. The weighted <i>R</i>-factor
<i>wR</i> and goodness of fit <i>S</i> are based on <i>F</i>^2^, conventional
<i>R</i>-factors <i>R</i> are based on <i>F</i>, with <i>F</i> set to zero for
negative <i>F</i>^2^. The threshold expression of <i>F</i>^2^ >
\s(<i>F</i>^2^) is used only for calculating <i>R</i>-factors(gt) <i>etc</i>.
and is not relevant to the choice of reflections for refinement.
<i>R</i>-factors based on <i>F</i>^2^ are statistically about twice as large
as those based on <i>F</i>, and <i>R</i>- factors based on ALL data will be
even larger.
;
_reflns_number_total     1846
_reflns_number_gt     1565
_reflns_threshold_expression     I>2sigma(I)
_refine_ls_structure_factor_coef     Fsqd
_refine_ls_matrix_type     full
_refine_ls_R_factor_all     0.0434
_refine_ls_R_factor_gt     0.0347
_refine_ls_wR_factor_gt     0.0856
_refine_ls_wR_factor_ref     0.0902
_refine_ls_goodness_of_fit_ref     1.061
_refine_ls_restrained_S_all     1.061
_refine_ls_number_reflns     1846
_refine_ls_number_parameters     111
_refine_ls_number_restraints     0
_refine_ls_hydrogen_treatment     constr
_refine_ls_weighting_scheme     calc
_refine_ls_weighting_details
         'calc w=1/[\s^2^(Fo^2^)+(0.0388P)^2^+0.2132P] where P=(Fo^2^+2Fc^2^)/3'
_atom_sites_solution_hydrogens     geom
_atom_sites_solution_primary     direct
_atom_sites_solution_secondary     difmap
_refine_ls_shift/su_max     0.000
_refine_ls_shift/su_mean     0.000
_refine_diff_density_max     0.276
_refine_diff_density_min     -0.264
_refine_ls_extinction_method     none
_refine_ls_extinction_coef     ?
loop_
    _atom_type_symbol
    _atom_type_description
    _atom_type_scat_dispersion_real
    _atom_type_scat_dispersion_imag
    _atom_type_scat_source
    'C' 'C' 0.0033 0.0016
                         'International Tables Vol C Tables 4.2.6.8 and 6.1.1.4'
    'H' 'H' 0.0000 0.0000
                         'International Tables Vol C Tables 4.2.6.8 and 6.1.1.4'
    'N' 'N' 0.0061 0.0033
                         'International Tables Vol C Tables 4.2.6.8 and 6.1.1.4'
    'O' 'O' 0.0106 0.0060
                         'International Tables Vol C Tables 4.2.6.8 and 6.1.1.4'
    'S' 'S' 0.1246 0.1234
                         'International Tables Vol C Tables 4.2.6.8 and 6.1.1.4'
_computing_data_collection
;
CrysAlis PRO (Oxford Diffraction, 2006)
;
_computing_cell_refinement
;
CrysAlis PRO (Oxford Diffraction, 2006)
;
_computing_data_reduction
;
CrysAlis PRO (Oxford Diffraction, 2006)
;
_computing_structure_solution     'SHELXS97 (Sheldrick, 2008)'
_computing_structure_refinement     'SHELXL97 (Sheldrick, 2008)'
_computing_molecular_graphics
;
OLEX2 (Dolomanov <i>et al.</i>, 2009) and Mercury (Macrae <i>et al.</i>,
2006)
;
_computing_publication_material
;
OLEX2 (Dolomanov <i>et al.</i>, 2009)
;
loop_
    _atom_site_type_symbol
    _atom_site_label
    _atom_site_fract_x
    _atom_site_fract_y
    _atom_site_fract_z
    _atom_site_U_iso_or_equiv
    _atom_site_adp_type
    _atom_site_calc_flag
    _atom_site_refinement_flags
    _atom_site_occupancy
    _atom_site_symmetry_multiplicity
    _atom_site_disorder_assembly
    _atom_site_disorder_group
    S S1 0.48299(8) 0.15794(2) 0.44117(6) 0.02965(16) Uani d . 1 1 . .
    O O1 0.5387(2) 0.06419(5) 0.19443(16) 0.0293(3) Uani d . 1 1 . .
    N N1 0.8366(2) 0.20354(6) 0.34119(19) 0.0269(3) Uani d . 1 1 . .
    N N2 0.9036(2) 0.06400(6) -0.19641(18) 0.0243(3) Uani d . 1 1 . .
    C C1 0.6877(3) 0.15752(7) 0.3145(2) 0.0214(4) Uani d . 1 1 . .
    C C2 0.6091(3) 0.22388(9) 0.5379(2) 0.0347(4) Uani d . 1 1 . .
    H H2 0.5586 0.2455 0.6269 0.042 Uiso calc R 1 1 . .
    C C3 0.7920(3) 0.24077(8) 0.4690(2) 0.0336(4) Uani d . 1 1 . .
    H H3 0.8841 0.2765 0.5073 0.040 Uiso calc R 1 1 . .
    C C4 0.6732(3) 0.10684(7) 0.1844(2) 0.0215(4) Uani d . 1 1 . .
    C C5 0.8103(3) 0.11210(7) 0.0581(2) 0.0226(4) Uani d . 1 1 . .
    H H5 0.9141 0.1456 0.0619 0.027 Uiso calc R 1 1 . .
    C C6 0.7890(3) 0.06752(7) -0.0696(2) 0.0221(4) Uani d . 1 1 . .
    H H6 0.6800 0.0357 -0.0667 0.026 Uiso calc R 1 1 . .
    C C8 0.8565(3) 0.01509(8) -0.3283(2) 0.0308(4) Uani d . 1 1 . .
    H H8A 0.7469 -0.0140 -0.2980 0.046 Uiso calc R 1 1 . .
    H H8B 1.0169 -0.0037 -0.3203 0.046 Uiso calc R 1 1 . .
    H H8C 0.7740 0.0300 -0.4556 0.046 Uiso calc R 1 1 . .
    C C9 1.0815(3) 0.10914(9) -0.2102(2) 0.0342(4) Uani d . 1 1 . .
    H H9A 1.0028 0.1482 -0.2203 0.051 Uiso calc R 1 1 . .
    H H9B 1.1291 0.1017 -0.3214 0.051 Uiso calc R 1 1 . .
    H H9C 1.2324 0.1078 -0.0982 0.051 Uiso calc R 1 1 . .
loop_
    _atom_site_aniso_label
    _atom_site_aniso_U_11
    _atom_site_aniso_U_22
    _atom_site_aniso_U_33
    _atom_site_aniso_U_12
    _atom_site_aniso_U_13
    _atom_site_aniso_U_23
    S1 0.0328(3) 0.0320(3) 0.0283(3) 0.00526(19) 0.0159(2) -0.00177(19)
    O1 0.0389(7) 0.0259(7) 0.0287(6) -0.0064(6) 0.0186(5) -0.0032(5)
    N1 0.0274(7) 0.0248(8) 0.0253(7) 0.0021(6) 0.0046(6) -0.0015(6)
    N2 0.0267(7) 0.0290(8) 0.0204(7) 0.0021(6) 0.0121(6) 0.0029(6)
    C1 0.0214(8) 0.0238(9) 0.0178(8) 0.0062(7) 0.0050(6) 0.0029(7)
    C2 0.0428(10) 0.0309(10) 0.0292(9) 0.0115(9) 0.0102(8) -0.0059(8)
    C3 0.0378(10) 0.0255(10) 0.0318(9) 0.0040(8) 0.0040(8) -0.0064(8)
    C4 0.0232(8) 0.0223(8) 0.0179(8) 0.0028(7) 0.0052(6) 0.0026(7)
    C5 0.0238(8) 0.0235(9) 0.0209(8) -0.0005(7) 0.0079(7) 0.0018(7)
    C6 0.0225(8) 0.0253(9) 0.0190(8) 0.0021(7) 0.0077(6) 0.0055(7)
    C8 0.0439(10) 0.0298(10) 0.0247(9) 0.0073(8) 0.0193(8) 0.0019(8)
    C9 0.0297(9) 0.0466(12) 0.0299(9) -0.0064(9) 0.0148(8) 0.0032(9)
_geom_special_details
;
All e.s.d.'s (except the e.s.d. in the dihedral angle between two l.s. planes)
are estimated using the full covariance matrix. The cell e.s.d.'s are taken
into account individually in the estimation of e.s.d.'s in distances, angles
and torsion angles; correlations between e.s.d.'s in cell parameters are only
used when they are defined by crystal symmetry. An approximate (isotropic)
treatment of cell e.s.d.'s is used for estimating e.s.d.'s involving l.s.
planes.
;
loop_
    _geom_bond_atom_site_label_1
    _geom_bond_atom_site_label_2
    _geom_bond_site_symmetry_2
    _geom_bond_distance
    _geom_bond_publ_flag
    S1 C1 . 1.7282(16) ?
    S1 C2 . 1.707(2) ?
    O1 C4 . 1.2432(19) ?
    N1 C1 . 1.308(2) ?
    N1 C3 . 1.368(2) ?
    N2 C6 . 1.3264(19) ?
    N2 C8 . 1.454(2) ?
    N2 C9 . 1.457(2) ?
    C1 C4 . 1.495(2) ?
    C2 H2 . 0.9500 ?
    C2 C3 . 1.355(3) ?
    C3 H3 . 0.9500 ?
    C4 C5 . 1.420(2) ?
    C5 H5 . 0.9500 ?
    C5 C6 . 1.374(2) ?
    C6 H6 . 0.9500 ?
    C8 H8A . 0.9800 ?
    C8 H8B . 0.9800 ?
    C8 H8C . 0.9800 ?
    C9 H9A . 0.9800 ?
    C9 H9B . 0.9800 ?
    C9 H9C . 0.9800 ?
loop_
    _geom_angle_atom_site_label_1
    _geom_angle_atom_site_label_2
    _geom_angle_atom_site_label_3
    _geom_angle_site_symmetry_1
    _geom_angle_site_symmetry_3
    _geom_angle
    _geom_angle_publ_flag
    C2 S1 C1 . . 89.13(9) ?
    C1 N1 C3 . . 109.85(14) ?
    C6 N2 C8 . . 121.51(14) ?
    C6 N2 C9 . . 121.45(15) ?
    C8 N2 C9 . . 117.04(13) ?
    N1 C1 S1 . . 114.87(12) ?
    N1 C1 C4 . . 127.05(14) ?
    C4 C1 S1 . . 118.07(12) ?
    S1 C2 H2 . . 125.0 ?
    C3 C2 S1 . . 109.92(14) ?
    C3 C2 H2 . . 125.0 ?
    N1 C3 H3 . . 121.9 ?
    C2 C3 N1 . . 116.23(17) ?
    C2 C3 H3 . . 121.9 ?
    O1 C4 C1 . . 116.99(14) ?
    O1 C4 C5 . . 125.77(15) ?
    C5 C4 C1 . . 117.22(14) ?
    C4 C5 H5 . . 120.9 ?
    C6 C5 C4 . . 118.28(15) ?
    C6 C5 H5 . . 120.9 ?
    N2 C6 C5 . . 127.23(16) ?
    N2 C6 H6 . . 116.4 ?
    C5 C6 H6 . . 116.4 ?
    N2 C8 H8A . . 109.5 ?
    N2 C8 H8B . . 109.5 ?
    N2 C8 H8C . . 109.5 ?
    H8A C8 H8B . . 109.5 ?
    H8A C8 H8C . . 109.5 ?
    H8B C8 H8C . . 109.5 ?
    N2 C9 H9A . . 109.5 ?
    N2 C9 H9B . . 109.5 ?
    N2 C9 H9C . . 109.5 ?
    H9A C9 H9B . . 109.5 ?
    H9A C9 H9C . . 109.5 ?
    H9B C9 H9C . . 109.5 ?
loop_
    _geom_torsion_atom_site_label_1
    _geom_torsion_atom_site_label_2
    _geom_torsion_atom_site_label_3
    _geom_torsion_atom_site_label_4
    _geom_torsion_site_symmetry_1
    _geom_torsion_site_symmetry_2
    _geom_torsion_site_symmetry_3
    _geom_torsion_site_symmetry_4
    _geom_torsion
    _geom_torsion_publ_flag
    S1 C1 C4 O1 . . . . -9.54(19) ?
    S1 C1 C4 C5 . . . . 169.33(11) ?
    S1 C2 C3 N1 . . . . 0.2(2) ?
    O1 C4 C5 C6 . . . . 2.2(2) ?
    N1 C1 C4 O1 . . . . 172.31(15) ?
    N1 C1 C4 C5 . . . . -8.8(2) ?
    C1 S1 C2 C3 . . . . 0.25(14) ?
    C1 N1 C3 C2 . . . . -0.7(2) ?
    C1 C4 C5 C6 . . . . -176.53(13) ?
    C2 S1 C1 N1 . . . . -0.70(13) ?
    C2 S1 C1 C4 . . . . -179.08(13) ?
    C3 N1 C1 S1 . . . . 0.92(17) ?
    C3 N1 C1 C4 . . . . 179.13(15) ?
    C4 C5 C6 N2 . . . . -179.08(15) ?
    C8 N2 C6 C5 . . . . -177.66(15) ?
    C9 N2 C6 C5 . . . . 2.1(3) ?
loop_
    _geom_hbond_atom_site_label_D
    _geom_hbond_atom_site_label_H
    _geom_hbond_atom_site_label_A
    _geom_hbond_site_symmetry_A
    _geom_hbond_distance_DH
    _geom_hbond_distance_HA
    _geom_hbond_distance_DA
    _geom_hbond_angle_DHA
    C2 H2 N1 4_566 0.95 2.62 3.560(2) 169.3
    C6 H6 O1 3_655 0.95 2.60 3.462(2) 151.4
    C8 H8A O1 3_655 0.98 2.31 3.269(2) 166.8
    C9 H9C O1 1_655 0.98 2.51 3.433(2) 156.5
    C9 H9A Cg1 1_554 0.98 2.93 3.549(2) 122.0
data_global
_journal_date_recd_electronic     2012-11-19
_journal_date_accepted     2012-11-28
_journal_name_full     'Acta Crystallographica, Section E'
_journal_year     2013
_journal_volume     69
_journal_issue      1
_journal_page_first     o18
_journal_page_last     o18
_journal_paper_category     QO
_journal_paper_doi     10.1107/S1600536812048817
_journal_coeditor_code     VM2183
_publ_contact_author_name     'Yu, Luo-ting'
_publ_contact_author_address
;
 State Key Laboratory of Biotherapy and Cancer Center, West China Hospital,
 West China Medical School, Sichuan University, Chengdu 610041,
 People's Republic of China
;
_publ_contact_author_email     yuluot@scu.edu.cn
_publ_contact_author_fax     '86-28-85503301'
_publ_contact_author_phone     '86-28-85503817'
_publ_section_title
;
(<i>E</i>)-3-Dimethylamino-1-(1,3-thiazol-2-yl)prop-2-en-1-one
;
loop_
    _publ_author_name
    _publ_author_footnote
    _publ_author_address
    'Xin-Yu You' .
; Department of Pharmaceutical and Bioengineering
  School of Chemical Engineering
  Sichuan University
  Chengdu 610065
  People's Republic of China
;
    'Yao-Jie Shi' .
; State Key Laboratory of Biotherapy and Cancer Center
  West China Hospital
  West China Medical School
  Sichuan University
  Chengdu 610041
  People's Republic of China
;
    'Luo-Ting Yu' .
; State Key Laboratory of Biotherapy and Cancer Center
  West China Hospital
  West China Medical School
  Sichuan University
  Chengdu 610041
  People's Republic of China
;
_publ_section_synopsis     .
