# Supplementary material for: (E)-3-Dimethyl­amino-1-(1,3-thia­zol-2-yl)prop-2-en-1-one
Source: Acta Crystallogr Sect E Struct Rep Online. 2012 Dec 5;69(Pt 1):o18. doi: 10.1107/S1600536812048817 (PMC3588356; doi:10.1107/S1600536812048817)
Supplement: Supplementary file 2 [file e-69-00o18-Isup2.hkl]

# 
# h,k,l, Fc-squared, Fo-squared, sigma(Fo-squared) and status flag 
# 
data_I
_shelx_title ' 120105_s2_syj in P21/n ' 
_shelx_refln_list_code          4 
_shelx_F_calc_maximum      138.54 
_exptl_crystal_F_000       384.00 
_reflns_d_resolution_high  0.8000 
 
loop_ 
 _symmetry_equiv_pos_as_xyz 
 'x, y, z' 
 '-x+1/2, y+1/2, -z+1/2' 
 '-x, -y, -z' 
 'x-1/2, -y-1/2, z-1/2' 
 
_cell_length_a     5.6252 
_cell_length_b    22.5957 
_cell_length_c     7.5777 
_cell_angle_alpha  90.000 
_cell_angle_beta  109.498 
_cell_angle_gamma  90.000 
 
_shelx_F_squared_multiplier     1.000 
 
loop_ 
 _refln_index_h 
 _refln_index_k 
 _refln_index_l 
 _refln_F_squared_calc 
 _refln_F_squared_meas 
 _refln_F_squared_sigma 
 _refln_observed_status 
   2   0   0      139.33      146.21      4.06 o 
   4   0   0       77.26       76.40      3.78 o 
   6   0   0      221.90      216.38     14.88 o 
   1   1   0       15.10       24.16      0.94 o 
   2   1   0       45.58       43.01      1.50 o 
   3   1   0     1315.83     1310.18     13.69 o 
   4   1   0       33.51       36.12      1.65 o 
   5   1   0      181.13      180.87      5.95 o 
   6   1   0       57.46       55.97      6.21 o 
   1   2   0     7024.84     7056.13     25.28 o 
   2   2   0        0.56        1.30      0.40 o 
   3   2   0      153.53      152.99      2.77 o 
   4   2   0       30.03       31.69      1.57 o 
   5   2   0      211.20      221.68      6.57 o 
   6   2   0       47.19       56.58      8.68 o 
   1   3   0     3172.95     3059.30     24.36 o 
   2   3   0       15.33       14.57      0.83 o 
   3   3   0      256.73      236.60      4.30 o 
   4   3   0        5.63        4.21      0.64 o 
   5   3   0      186.16      188.30      6.17 o 
   6   3   0        6.58       11.50      3.02 o 
   0   4   0     1927.46     1892.74     11.65 o 
   1   4   0      215.44      190.91      2.44 o 
   2   4   0      651.66      621.88      8.45 o 
   3   4   0      206.89      204.40      5.04 o 
   4   4   0      260.28      262.20      5.39 o 
   5   4   0      187.99      197.30      7.41 o 
   6   4   0       69.97       74.87      6.73 o 
   1   5   0      221.73      219.92      3.09 o 
   2   5   0      210.82      271.00      9.63 o 
   3   5   0      129.77      135.52      4.13 o 
   4   5   0      645.99      629.01     17.47 o 
   5   5   0        9.86        7.15      1.78 o 
   6   5   0       10.87       15.77      3.56 o 
   0   6   0      383.27      398.83      9.82 o 
   1   6   0     1565.63     1541.00     11.14 o 
   2   6   0      833.12      771.96     11.08 o 
   3   6   0      726.47      768.71     14.47 o 
   4   6   0      272.62      251.58      9.00 o 
   5   6   0       60.56       64.71      4.48 o 
   6   6   0      180.34      176.18     10.47 o 
   1   7   0      332.77      320.98      4.70 o 
   2   7   0      591.92      555.87     10.76 o 
   3   7   0       15.73       24.25      3.15 o 
   4   7   0      149.48      138.60      7.12 o 
   5   7   0      275.65      275.99      9.26 o 
   6   7   0       21.11       15.16      5.15 o 
   0   8   0       17.06       21.73      1.88 o 
   1   8   0      320.33      358.36      5.41 o 
   2   8   0      463.45      460.88      5.04 o 
   3   8   0       20.35       16.30      3.43 o 
   4   8   0       30.60       31.42      3.77 o 
   5   8   0       17.42       17.01      2.72 o 
   6   8   0        5.02        4.44      2.02 o 
   1   9   0     2476.27     2467.90     15.25 o 
   2   9   0        0.30        4.60      0.64 o 
   3   9   0      432.76      458.43     16.95 o 
   4   9   0       97.98       99.47      6.39 o 
   5   9   0      409.14      427.51     12.02 o 
   6   9   0       12.92       20.09      3.97 o 
   0  10   0      903.11      929.27     18.59 o 
   1  10   0       70.19       89.06      3.13 o 
   2  10   0     1163.23     1137.71     14.50 o 
   3  10   0        8.83       16.51      3.64 o 
   4  10   0      629.18      591.89     15.76 o 
   5  10   0       67.26       72.55      5.17 o 
   6  10   0        1.67        1.26      1.44 o 
   1  11   0      242.81      251.94      8.94 o 
   2  11   0       14.26       12.94      3.17 o 
   3  11   0        0.18       -0.25      0.26 o 
   4  11   0      220.67      225.00     10.05 o 
   5  11   0       15.89       12.40      2.74 o 
   6  11   0       19.65       27.83      4.26 o 
   0  12   0      685.92      647.69     17.09 o 
   1  12   0      147.97      141.49      5.59 o 
   2  12   0      336.20      314.70      7.69 o 
   3  12   0       79.54       78.54      2.86 o 
   4  12   0      375.60      378.64     20.16 o 
   5  12   0       58.74       58.88      5.87 o 
   6  12   0       33.69       41.29      4.44 o 
   1  13   0     1658.54     1702.11     21.80 o 
   2  13   0       44.66       40.27      7.48 o 
   3  13   0      288.72      272.87     21.49 o 
   4  13   0       43.72       37.99      4.45 o 
   5  13   0       94.22       89.50      7.21 o 
   0  14   0      385.04      422.30     15.02 o 
   1  14   0        0.48        3.05      2.44 o 
   2  14   0      330.87      332.40     16.76 o 
   3  14   0       88.90       78.28      3.54 o 
   4  14   0        5.08        1.43      2.33 o 
   5  14   0       72.00       76.26      7.50 o 
   1  15   0      527.71      562.36     12.57 o 
   2  15   0       37.11       35.83      5.40 o 
   3  15   0       60.68       58.87      7.56 o 
   4  15   0      124.86      112.51     11.05 o 
   5  15   0       74.73       71.57      8.02 o 
   0  16   0       98.73      101.31      8.04 o 
   1  16   0        1.70        5.51      1.67 o 
   2  16   0      221.92      221.00      7.80 o 
   3  16   0       94.09       79.43      9.03 o 
   4  16   0       41.63       43.64      7.20 o 
   5  16   0        0.00       -0.22      1.89 o 
   1  17   0       45.32       43.34      6.26 o 
   2  17   0      416.31      394.05     17.31 o 
   3  17   0        0.01       -0.76      2.14 o 
   4  17   0      171.14      169.86     14.08 o 
   5  17   0       21.73       28.18      6.24 o 
   0  18   0     1424.19     1413.03     31.78 o 
   1  18   0      103.48      105.21      6.13 o 
   2  18   0      128.85      115.21      6.13 o 
   3  18   0       84.52       78.26      9.45 o 
   4  18   0       12.94        7.15      3.44 o 
   5  18   0      118.37      116.60      9.09 o 
   1  19   0      362.24      372.76     18.36 o 
   2  19   0        0.33       -0.16      1.02 o 
   3  19   0       92.66      105.32     10.89 o 
   4  19   0       45.99       45.29      7.67 o 
   0  20   0      218.68      193.25     12.53 o 
   1  20   0      306.25      297.63     11.05 o 
   2  20   0        5.66        6.45      1.55 o 
   3  20   0        0.04        0.05      2.35 o 
   4  20   0       10.05       18.32      5.74 o 
   1  21   0       44.64       35.70      5.22 o 
   2  21   0      104.86      106.61      6.68 o 
   3  21   0      112.48      118.41     12.23 o 
   4  21   0        0.07        1.41      4.00 o 
   0  22   0     2227.46     2241.20     44.88 o 
   1  22   0      131.09      138.80      7.91 o 
   2  22   0       34.43       34.50      6.85 o 
   3  22   0        7.48        6.18      3.79 o 
   4  22   0       80.41       77.20     10.85 o 
   1  23   0       21.90       25.56      3.64 o 
   2  23   0       37.57       46.93      7.78 o 
   3  23   0      207.84      220.41     17.43 o 
   0  24   0      221.59      230.35     15.27 o 
   1  24   0      136.31      140.01      8.36 o 
   2  24   0        0.36       -1.26      3.32 o 
   3  24   0      149.39      158.93     15.19 o 
   1  25   0       60.66       65.02      6.19 o 
   2  25   0       18.73       25.04      6.19 o 
   3  25   0       76.11       63.46      9.92 o 
   0  26   0      112.23      141.97     12.63 o 
   1  26   0        3.18       -1.66      4.12 o 
   2  26   0        6.97       10.68      4.37 o 
   1  27   0        9.19        7.86      2.99 o 
   0  28   0       14.17       14.35      4.26 o 
  -5   0   1      247.28      233.43      6.81 o 
  -3   0   1      843.00      801.32      9.48 o 
  -1   0   1      634.96      575.34      5.72 o 
   1   0   1     7333.36     7291.52     18.07 o 
   3   0   1      317.74      278.06      6.78 o 
   5   0   1       34.00       35.36      6.52 o 
  -6   1   1       24.34       21.54      2.80 o 
  -5   1   1       21.87       20.72      1.86 o 
  -4   1   1      106.75      111.39      2.96 o 
  -3   1   1       82.31       84.18      2.02 o 
  -2   1   1        7.30        9.43      0.51 o 
  -1   1   1     4229.01     4064.81      9.15 o 
   0   1   1       80.64       92.30      2.58 o 
   1   1   1      324.36      309.66      3.63 o 
   2   1   1     2345.14     2400.28     13.27 o 
   3   1   1      172.87      157.08      4.06 o 
   4   1   1        2.70        2.69      1.28 o 
   5   1   1      140.51      143.05      5.61 o 
   6   1   1       28.50       26.66      4.32 o 
  -6   2   1      197.53      203.85     10.37 o 
  -5   2   1       67.45       66.39      3.17 o 
  -4   2   1        5.77        6.77      0.86 o 
  -3   2   1      806.15      777.84      5.93 o 
  -2   2   1        0.68        1.42      0.26 o 
  -1   2   1       63.45       65.21      1.18 o 
   0   2   1     1543.28     1682.44     29.85 o 
   1   2   1     4060.56     4049.82     13.46 o 
   2   2   1       26.43       29.66      1.69 o 
   3   2   1      174.81      196.05      4.91 o 
   4   2   1      580.44      560.14     12.21 o 
   5   2   1      105.91      105.79      4.90 o 
   6   2   1      259.80      271.36     12.84 o 
  -6   3   1       73.02       72.98     10.32 o 
  -5   3   1        2.28        1.21      1.17 o 
  -4   3   1      946.85      955.97      7.44 o 
  -3   3   1      125.49      114.31      4.61 o 
  -2   3   1     4445.26     4498.15     16.04 o 
  -1   3   1       65.32       80.83      1.76 o 
   0   3   1     3752.58     3842.40     32.58 o 
   1   3   1    19192.81    18303.68    121.62 o 
   2   3   1       43.36       41.42      1.96 o 
   3   3   1       84.12       85.75      3.23 o 
   4   3   1       50.72       46.89      3.69 o 
   5   3   1        0.01       -0.95      1.23 o 
   6   3   1       58.88       67.76      6.84 o 
  -6   4   1       46.02       39.13      5.05 o 
  -5   4   1      637.75      638.98     12.66 o 
  -4   4   1       18.49       15.88      2.01 o 
  -3   4   1       13.37       26.21      1.94 o 
  -2   4   1      446.74      489.71      6.06 o 
  -1   4   1        0.10        0.84      0.45 o 
   0   4   1     2741.70     2746.54     16.06 o 
   1   4   1     6599.63     6540.19     28.31 o 
   2   4   1       40.28       46.27      2.30 o 
   3   4   1       35.58       28.10      2.05 o 
   4   4   1       79.42       88.55      4.15 o 
   5   4   1      118.29      119.29      6.19 o 
   6   4   1       60.26       55.44      6.20 o 
  -6   5   1       66.56       59.42      5.95 o 
  -5   5   1       44.08       55.33      3.98 o 
  -4   5   1       19.72       20.51      2.57 o 
  -3   5   1       95.17       88.30      3.58 o 
  -2   5   1        0.69        2.06      0.86 o 
  -1   5   1      430.89      475.93     17.42 o 
   0   5   1     8995.14     8923.16     30.94 o 
   1   5   1       70.30       58.30      2.12 o 
   2   5   1      323.41      369.82      5.66 o 
   3   5   1       59.42       46.61      3.49 o 
   4   5   1       26.11       25.69      3.79 o 
   5   5   1      158.50      170.27      7.39 o 
   6   5   1       16.38       15.80      3.50 o 
  -6   6   1        9.28       10.93      3.08 o 
  -5   6   1      428.04      441.68     11.04 o 
  -4   6   1      261.60      278.93     18.99 o 
  -3   6   1     1584.11     1595.39     27.71 o 
  -2   6   1      203.46      249.35      9.91 o 
  -1   6   1     1449.71     1428.24     33.50 o 
   0   6   1       40.60       38.95      2.98 o 
   1   6   1      623.22      604.26      7.98 o 
   2   6   1      145.19      153.76      4.03 o 
   3   6   1      362.30      379.20     11.55 o 
   4   6   1       76.05       70.77      5.53 o 
   5   6   1      118.37      128.46      6.57 o 
   6   6   1        3.14        2.15      2.55 o 
  -6   7   1      138.50      129.86      8.75 o 
  -5   7   1       23.68       26.54      3.01 o 
  -4   7   1     1757.54     1801.23     24.07 o 
  -3   7   1        0.28        1.36      1.78 o 
  -2   7   1      677.04      619.27     10.68 o 
  -1   7   1      136.73      165.13      5.63 o 
   0   7   1     1594.59     1610.64     15.01 o 
   1   7   1       74.00       70.75      2.91 o 
   2   7   1      494.64      493.97      7.40 o 
   3   7   1      200.92      181.80      5.60 o 
   4   7   1        0.20        0.86      1.35 o 
   5   7   1      188.18      183.36     10.54 o 
   6   7   1        0.88        0.18      3.01 o 
  -6   8   1       56.71       66.36      6.42 o 
  -5   8   1       22.06       23.01      2.82 o 
  -4   8   1        4.50        8.78      2.39 o 
  -3   8   1       18.28       12.05      2.93 o 
  -2   8   1       18.60       17.50      1.28 o 
  -1   8   1       67.39       77.25      4.46 o 
   0   8   1       95.16      101.91      4.01 o 
   1   8   1       94.38       99.42      6.48 o 
   2   8   1      684.85      675.80     13.84 o 
   3   8   1       14.28       14.88      1.49 o 
   4   8   1      331.77      341.29      9.88 o 
   5   8   1        9.30       10.71      2.25 o 
   6   8   1        0.40       -2.07      2.47 o 
  -6   9   1       79.78       93.02      5.91 o 
  -5   9   1        2.58       -0.04      1.92 o 
  -4   9   1      122.70      118.85      8.09 o 
  -3   9   1      267.31      275.10     12.99 o 
  -2   9   1       40.51       59.92      2.64 o 
  -1   9   1      272.70      306.42      7.15 o 
   0   9   1      106.13       95.08      4.09 o 
   1   9   1      188.47      189.14      5.29 o 
   2   9   1     1686.01     1689.09     24.38 o 
   3   9   1        2.02        2.34      0.79 o 
   4   9   1      384.56      419.57     13.64 o 
   5   9   1       28.25       25.63      3.17 o 
  -6  10   1        9.55        7.44      2.85 o 
  -5  10   1       64.25       62.83      5.50 o 
  -4  10   1       21.61       24.96      4.40 o 
  -3  10   1      480.87      457.09     17.30 o 
  -2  10   1      351.43      441.51      9.70 o 
  -1  10   1     2508.72     2513.58     23.28 o 
   0  10   1      226.41      224.92      6.70 o 
   1  10   1      224.38      230.81     13.92 o 
   2  10   1      272.79      278.22      5.61 o 
   3  10   1       18.60       19.07      1.35 o 
   4  10   1      170.94      179.62      9.19 o 
   5  10   1       85.81       84.31      5.75 o 
  -6  11   1        0.34        5.08      2.05 o 
  -5  11   1        0.63       -0.38      1.72 o 
  -4  11   1       32.29       36.42      5.68 o 
  -3  11   1      114.07      126.34      9.50 o 
  -2  11   1        7.78       14.20      1.68 o 
  -1  11   1      678.81      748.77     12.29 o 
   0  11   1      157.80      179.97      6.24 o 
   1  11   1     1084.01     1118.38     12.26 o 
   2  11   1        9.23       10.14      1.22 o 
   3  11   1      447.25      431.06      8.67 o 
   4  11   1       11.08       10.97      3.66 o 
   5  11   1      284.09      288.20     11.39 o 
  -6  12   1       46.88       43.67      4.37 o 
  -5  12   1       75.68       84.45      6.66 o 
  -4  12   1        1.18       -0.01      2.23 o 
  -3  12   1      433.05      411.46     17.46 o 
  -2  12   1      977.64     1039.53     13.82 o 
  -1  12   1      927.86      979.29     14.66 o 
   0  12   1      116.98      108.66      5.10 o 
   1  12   1      108.16      114.19      5.19 o 
   2  12   1       47.14       40.44      2.62 o 
   3  12   1       68.78       63.99      3.77 o 
   4  12   1      126.55      134.08     10.99 o 
   5  12   1       81.43       88.75      6.10 o 
  -6  13   1       51.49       61.15      5.25 o 
  -5  13   1       43.73       34.29      4.47 o 
  -4  13   1      197.09      175.62     12.76 o 
  -3  13   1      272.40      212.10      3.33 o 
  -2  13   1        2.36        6.62      1.59 o 
  -1  13   1       42.06       39.09      3.21 o 
   0  13   1     1694.45     1744.08     20.94 o 
   1  13   1       58.24       50.81      3.68 o 
   2  13   1      708.96      659.87      9.79 o 
   3  13   1       58.91       49.24      3.28 o 
   4  13   1       39.23       48.92      5.50 o 
   5  13   1        0.01        0.01      1.78 o 
  -5  14   1        2.39        2.10      1.94 o 
  -4  14   1       31.26       25.59      5.57 o 
  -3  14   1        3.87        0.36      1.64 o 
  -2  14   1        2.68        5.73      2.11 o 
  -1  14   1      486.96      519.14     11.66 o 
   0  14   1        9.60       10.85      2.11 o 
   1  14   1       37.64       32.77      3.81 o 
   2  14   1       31.43       34.05      3.09 o 
   3  14   1       16.26       12.51      1.74 o 
   4  14   1       78.15       76.96      6.59 o 
   5  14   1        3.22        7.21      2.67 o 
  -5  15   1        4.88        4.34      1.75 o 
  -4  15   1      844.07      838.45     29.27 o 
  -3  15   1        1.94        1.55      1.70 o 
  -2  15   1      397.61      367.22      9.62 o 
  -1  15   1      113.53      127.38      6.13 o 
   0  15   1      844.69      826.74     15.58 o 
   1  15   1       35.81       34.27      4.46 o 
   2  15   1       39.04       35.74      3.52 o 
   3  15   1        1.64        2.51      1.70 o 
   4  15   1        2.48        2.89      1.70 o 
   5  15   1      202.60      211.45     11.84 o 
  -5  16   1      225.01      255.67     12.42 o 
  -4  16   1        0.19        2.85      3.23 o 
  -3  16   1      500.66      486.73     21.44 o 
  -2  16   1        0.12        1.09      1.78 o 
  -1  16   1      303.57      292.57     12.72 o 
   0  16   1       12.91       16.24      2.66 o 
   1  16   1     1103.55     1092.89     36.76 o 
   2  16   1      124.89      130.48      8.40 o 
   3  16   1      137.39      125.64     11.40 o 
   4  16   1        6.16        6.32      2.65 o 
   5  16   1        0.44        0.85      2.82 o 
  -5  17   1       36.78       31.24      4.63 o 
  -4  17   1       40.30       38.25      6.77 o 
  -3  17   1        0.07       -0.39      1.90 o 
  -2  17   1      236.53      229.79     13.05 o 
  -1  17   1        5.46        5.19      3.30 o 
   0  17   1      413.33      406.27     18.01 o 
   1  17   1       30.24       34.94      3.58 o 
   2  17   1       20.54       16.10      4.88 o 
   3  17   1        0.33       -2.52      2.52 o 
   4  17   1        0.45        2.01      3.41 o 
  -5  18   1       36.81       33.45      4.90 o 
  -4  18   1       67.45       57.01      8.43 o 
  -3  18   1        1.71       -0.61      2.44 o 
  -2  18   1      141.67      144.67      6.84 o 
  -1  18   1      139.03      127.69      6.75 o 
   0  18   1      418.48      441.91     12.63 o 
   1  18   1      504.44      477.27     16.48 o 
   2  18   1        0.04        2.30      1.57 o 
   3  18   1        0.69        0.39      2.23 o 
   4  18   1        3.13        6.18      2.66 o 
  -5  19   1        0.11        1.84      2.51 o 
  -4  19   1      297.72      289.84     18.92 o 
  -3  19   1       26.06       26.83      5.70 o 
  -2  19   1      402.61      400.49     11.77 o 
  -1  19   1       76.89       80.84      5.57 o 
   0  19   1      122.53      117.35      6.80 o 
   1  19   1      560.67      568.73     14.75 o 
   2  19   1      360.12      346.25     11.22 o 
   3  19   1      104.00      103.04     11.12 o 
   4  19   1        5.77        7.95      4.07 o 
  -4  20   1        1.14       -0.28      2.57 o 
  -3  20   1      157.82      153.60     13.41 o 
  -2  20   1       20.89       20.49      2.84 o 
  -1  20   1       66.77       69.15      5.32 o 
   0  20   1       80.83       77.95      5.70 o 
   1  20   1      279.73      278.26     13.42 o 
   2  20   1        0.98        4.07      1.65 o 
   3  20   1      144.98      151.09     13.80 o 
   4  20   1      245.80      264.47     19.22 o 
  -4  21   1        0.14        2.56      2.34 o 
  -3  21   1       31.41       29.58      6.20 o 
  -2  21   1       61.49       57.88      8.97 o 
  -1  21   1      204.63      204.66      9.35 o 
   0  21   1       10.47        9.91      2.56 o 
   1  21   1      543.60      570.46     15.68 o 
   2  21   1      233.47      233.38      9.81 o 
   3  21   1       26.08       23.88      5.83 o 
   4  21   1        0.00        3.23      4.23 o 
  -4  22   1        4.44        6.32      3.83 o 
  -3  22   1      120.08      127.75     12.72 o 
  -2  22   1       47.79       39.25      4.13 o 
  -1  22   1       18.73       20.57      3.24 o 
   0  22   1        7.41       14.03      2.80 o 
   1  22   1      373.31      379.38     25.34 o 
   2  22   1       25.44       30.12      6.46 o 
   3  22   1       36.81       46.77      8.27 o 
  -4  23   1       50.65       60.48      9.56 o 
  -3  23   1       23.43       21.90      5.98 o 
  -2  23   1        0.60       -0.96      2.50 o 
  -1  23   1        4.07        5.65      1.94 o 
   0  23   1        3.56        3.02      1.86 o 
   1  23   1        3.54        2.49      1.95 o 
   2  23   1      178.91      194.57     15.64 o 
   3  23   1       79.04       81.56     10.80 o 
  -3  24   1       61.05       50.52      8.66 o 
  -2  24   1       14.90       12.47      4.14 o 
  -1  24   1        3.08        3.89      3.30 o 
   0  24   1      199.22      186.79      9.75 o 
   1  24   1       11.08       12.56      2.99 o 
   2  24   1        1.40        4.37      3.25 o 
   3  24   1       36.64       24.68      6.43 o 
  -3  25   1        0.01       -1.32      3.10 o 
  -2  25   1      183.13      189.98     15.79 o 
  -1  25   1        0.12        1.92      1.71 o 
   0  25   1      285.23      318.85     13.31 o 
   1  25   1      275.62      269.57     17.35 o 
   2  25   1        6.45        5.91      3.81 o 
  -2  26   1       58.14       50.15      8.74 o 
  -1  26   1       49.59       50.79      5.51 o 
   0  26   1       30.83       32.70      4.47 o 
   1  26   1      246.92      263.98     12.17 o 
   2  26   1       43.64       42.52      8.11 o 
  -2  27   1       48.02       42.59      8.20 o 
  -1  27   1        8.46       11.25      2.89 o 
   0  27   1       98.36      105.87      7.96 o 
   1  27   1       43.23       40.92      7.85 o 
   0  28   1        1.11        6.96      2.88 o 
  -6   0   2      226.50      256.12     17.99 o 
  -4   0   2     1331.74     1295.72     18.49 o 
  -2   0   2      542.80      507.50      7.62 o 
   0   0   2        0.10        0.35      0.51 o 
   2   0   2      478.00      446.90     16.15 o 
   4   0   2      181.88      188.53     13.30 o 
  -6   1   2       76.02       68.26      6.71 o 
  -5   1   2       71.07       74.07      2.57 o 
  -4   1   2      255.04      255.21      4.19 o 
  -3   1   2      690.58      718.16      5.01 o 
  -2   1   2      151.51      161.82      2.27 o 
  -1   1   2     1237.13     1224.53      5.14 o 
   0   1   2     2066.97     2123.89      8.12 o 
   1   1   2      166.57      150.62      2.81 o 
   2   1   2      310.94      280.28      6.87 o 
   3   1   2       11.87       14.90      2.76 o 
   4   1   2       16.82       17.89      3.39 o 
   5   1   2      100.73       98.52     11.30 o 
  -6   2   2       16.12       10.58      4.49 o 
  -5   2   2      102.01      104.40      4.25 o 
  -4   2   2       35.78       40.90      1.89 o 
  -3   2   2       27.65       27.53      1.05 o 
  -2   2   2     2032.82     2058.57      9.93 o 
  -1   2   2       18.90       16.81      0.75 o 
   0   2   2     4167.06     4329.94     14.66 o 
   1   2   2       34.35       29.79      1.18 o 
   2   2   2       86.72       82.44      3.10 o 
   3   2   2      515.37      543.46     13.93 o 
   4   2   2       13.91       11.49      2.16 o 
   5   2   2      101.57      115.72      8.31 o 
  -6   3   2      273.84      305.63     19.58 o 
  -5   3   2      348.89      357.00      7.96 o 
  -4   3   2        0.08        0.42      0.40 o 
  -3   3   2     2071.43     2109.00      9.25 o 
  -2   3   2      313.33      352.42      3.21 o 
  -1   3   2      646.91      664.38      5.37 o 
   0   3   2       73.43       86.01      2.21 o 
   1   3   2     1577.38     1558.50      9.10 o 
   2   3   2      740.23      766.50      9.33 o 
   3   3   2      406.70      451.81     10.28 o 
   4   3   2        0.51       -0.01      3.05 o 
   5   3   2       25.18       24.15      2.99 o 
  -6   4   2       68.81       95.19     11.17 o 
  -5   4   2       95.40       88.05      5.58 o 
  -4   4   2      371.15      352.05      7.14 o 
  -3   4   2     1791.80     1809.83     15.13 o 
  -2   4   2      193.54      178.86      2.92 o 
  -1   4   2     1093.00     1088.48      8.05 o 
   0   4   2      104.60      107.10      2.81 o 
   1   4   2     1611.81     1655.23     18.61 o 
   2   4   2      385.74      403.31      5.92 o 
   3   4   2       15.26       14.65      2.86 o 
   4   4   2       22.90       23.12      2.91 o 
   5   4   2       63.03       64.61      4.83 o 
  -6   5   2      112.98       96.94     11.47 o 
  -5   5   2      275.50      271.87      8.09 o 
  -4   5   2       55.15       50.26      3.68 o 
  -3   5   2       42.49       41.56      1.60 o 
  -2   5   2      285.42      262.64      4.75 o 
  -1   5   2       28.71       30.62      1.79 o 
   0   5   2      977.13      954.23     12.16 o 
   1   5   2     1389.28     1483.73     14.14 o 
   2   5   2     2372.73     2331.29     15.34 o 
   3   5   2      128.26      143.19      7.22 o 
   4   5   2      233.63      221.27     10.14 o 
   5   5   2       22.30       14.94      2.91 o 
  -6   6   2       14.31       19.52      5.64 o 
  -5   6   2       55.15       53.33      3.79 o 
  -4   6   2      547.50      553.87     12.23 o 
  -3   6   2      158.61      181.41      5.84 o 
  -2   6   2     1068.68     1068.98      9.86 o 
  -1   6   2     1095.18     1195.63     12.44 o 
   0   6   2      204.34      212.57      5.93 o 
   1   6   2      559.06      619.00      8.70 o 
   2   6   2     3950.73     3934.54     23.26 o 
   3   6   2      161.42      153.93      7.58 o 
   4   6   2        2.00        2.87      2.22 o 
   5   6   2       32.94       31.54      4.25 o 
  -6   7   2       99.62       96.10     11.60 o 
  -5   7   2      275.87      254.87      9.50 o 
  -4   7   2       22.71       18.63      2.54 o 
  -3   7   2     1046.47     1017.02     14.48 o 
  -2   7   2      438.25      434.17      7.44 o 
  -1   7   2     2303.73     2288.15     30.32 o 
   0   7   2     1316.47     1413.52     15.82 o 
   1   7   2       29.69       35.77      2.53 o 
   2   7   2      266.02      261.90      6.08 o 
   3   7   2      391.87      404.46     13.59 o 
   4   7   2      165.83      166.43      9.07 o 
   5   7   2      130.37      131.64      7.04 o 
  -6   8   2       15.38       16.97      4.71 o 
  -5   8   2       27.36       33.44      6.71 o 
  -4   8   2        3.56        5.42      1.74 o 
  -3   8   2      168.26      167.12      6.15 o 
  -2   8   2      505.68      574.12      9.04 o 
  -1   8   2      860.10      870.77     19.39 o 
   0   8   2      494.84      577.84     15.01 o 
   1   8   2     3655.39     3752.26     25.93 o 
   2   8   2      529.77      548.96      8.86 o 
   3   8   2       35.42       28.79      5.67 o 
   4   8   2        1.01       -0.06      2.42 o 
   5   8   2      196.91      209.37      8.93 o 
  -6   9   2        2.10        2.73      2.20 o 
  -5   9   2      500.86      504.47     14.08 o 
  -4   9   2      179.23      161.25     10.80 o 
  -3   9   2      286.34      276.80     13.01 o 
  -2   9   2       94.48       83.61      3.67 o 
  -1   9   2      783.98      955.23     21.02 o 
   0   9   2        6.80       10.44      2.46 o 
   1   9   2      863.07      885.71     18.32 o 
   2   9   2      313.55      308.51      6.80 o 
   3   9   2       15.77       11.47      3.31 o 
   4   9   2       83.36       82.06      5.25 o 
   5   9   2        4.87       10.35      2.50 o 
  -6  10   2      160.44      185.66     10.34 o 
  -5  10   2       17.27       18.73      3.07 o 
  -4  10   2      635.85      645.31     22.03 o 
  -3  10   2       39.63       40.48      5.35 o 
  -2  10   2      131.74      105.22      4.33 o 
  -1  10   2      253.20      269.35     11.60 o 
   0  10   2      842.45      878.38     19.68 o 
   1  10   2      208.15      202.15      9.14 o 
   2  10   2       12.21       14.39      2.62 o 
   3  10   2      267.14      253.43      8.38 o 
   4  10   2       21.45       23.85      2.98 o 
   5  10   2       43.67       46.45      4.40 o 
  -6  11   2        4.36        5.91      3.28 o 
  -5  11   2        1.33        0.75      3.62 o 
  -4  11   2       95.32      110.65      9.61 o 
  -3  11   2       10.37        7.96      0.88 o 
  -2  11   2       78.00       92.75      4.31 o 
  -1  11   2        8.64       10.53      2.69 o 
   0  11   2     1458.18     1563.93     27.43 o 
   1  11   2       80.98       88.84      6.21 o 
   2  11   2       11.27        9.32      2.16 o 
   3  11   2       16.21       11.81      2.11 o 
   4  11   2       38.57       42.14      3.98 o 
   5  11   2       26.55       24.15      3.46 o 
  -6  12   2      100.63      106.91     10.87 o 
  -5  12   2       28.29       31.80      4.04 o 
  -4  12   2      408.13      386.62     18.14 o 
  -3  12   2       75.16       71.00      3.39 o 
  -2  12   2       65.78       57.00      3.53 o 
  -1  12   2        5.87       14.31      2.86 o 
   0  12   2      237.20      209.71     10.47 o 
   1  12   2       12.58        8.00      2.30 o 
   2  12   2      195.16      200.55      9.33 o 
   3  12   2      342.31      324.95      9.63 o 
   4  12   2        2.81        4.48      3.43 o 
   5  12   2      118.54      137.31      7.88 o 
  -6  13   2        0.08        1.85      2.81 o 
  -5  13   2       67.24       73.53      7.55 o 
  -4  13   2      240.45      252.54     15.12 o 
  -3  13   2      523.68      500.46     13.92 o 
  -2  13   2       29.27       34.11      2.89 o 
  -1  13   2       47.31       41.06      5.35 o 
   0  13   2       48.99       59.28      5.84 o 
   1  13   2      676.62      678.42     18.37 o 
   2  13   2      570.57      573.97     16.09 o 
   3  13   2        0.01       -0.30      1.01 o 
   4  13   2       40.01       33.09      4.69 o 
   5  13   2        0.96        0.61      1.62 o 
  -6  14   2        3.89       -1.25      2.51 o 
  -5  14   2       59.62       57.74      5.69 o 
  -4  14   2       26.15       19.23      4.45 o 
  -3  14   2       51.02       41.15      4.34 o 
  -2  14   2      259.27      277.32      8.40 o 
  -1  14   2     1045.12     1079.31     17.48 o 
   0  14   2       15.11       13.49      3.03 o 
   1  14   2      653.26      609.00     18.06 o 
   2  14   2       52.05       53.10      4.83 o 
   3  14   2        2.94        4.79      2.16 o 
   4  14   2       22.11       20.88      3.89 o 
   5  14   2       70.93       79.11      6.14 o 
  -5  15   2        0.03        2.99      2.63 o 
  -4  15   2       20.06       24.29      5.11 o 
  -3  15   2      630.13      589.00     13.83 o 
  -2  15   2      231.85      205.28      7.54 o 
  -1  15   2      878.15      869.26     16.26 o 
   0  15   2      202.89      215.16      8.35 o 
   1  15   2        0.20        1.34      1.74 o 
   2  15   2       20.97       15.53      4.68 o 
   3  15   2      208.52      203.59     10.59 o 
   4  15   2      135.33      131.73      9.28 o 
  -5  16   2       37.04       42.93      7.35 o 
  -4  16   2      130.22      151.60     12.70 o 
  -3  16   2       57.31       55.30      7.47 o 
  -2  16   2      752.99      706.21     14.51 o 
  -1  16   2      183.75      191.20      7.95 o 
   0  16   2      477.59      481.13     12.80 o 
   1  16   2       70.93       82.26      5.38 o 
   2  16   2      999.11      975.26     18.15 o 
   3  16   2        8.32        6.97      3.25 o 
   4  16   2        0.07       -1.02      3.87 o 
  -5  17   2      326.41      341.71     20.53 o 
  -4  17   2       88.21       86.12      9.97 o 
  -3  17   2        5.35        2.10      2.25 o 
  -2  17   2       84.49       94.74      5.57 o 
  -1  17   2        6.79       10.05      2.14 o 
   0  17   2       89.67       85.05      5.62 o 
   1  17   2      205.98      207.86      8.76 o 
   2  17   2      592.20      576.65     14.37 o 
   3  17   2        0.00        5.55      3.25 o 
   4  17   2       37.84       38.07      5.36 o 
  -5  18   2       43.76       18.04      5.32 o 
  -4  18   2      124.53      116.56     11.73 o 
  -3  18   2      473.10      436.17     21.43 o 
  -2  18   2       42.03       46.85      4.07 o 
  -1  18   2       21.14       23.58      3.14 o 
   0  18   2        0.75       -0.70      1.37 o 
   1  18   2      541.42      536.19     14.38 o 
   2  18   2        7.36        8.08      2.09 o 
   3  18   2       10.56       12.42      4.06 o 
   4  18   2        4.08        1.28      3.74 o 
  -5  19   2       72.47       84.27     10.75 o 
  -4  19   2       54.06       51.39      8.14 o 
  -3  19   2      321.62      304.20     18.22 o 
  -2  19   2       15.67       11.75      2.25 o 
  -1  19   2      278.74      278.07     10.50 o 
   0  19   2       93.67       97.62      7.04 o 
   1  19   2      109.74      104.53      6.60 o 
   2  19   2        5.18        6.04      2.05 o 
   3  19   2       98.75      106.09     11.53 o 
   4  19   2        0.35       -2.18      2.18 o 
  -4  20   2       59.82       67.25      9.58 o 
  -3  20   2        1.59       -0.34      2.48 o 
  -2  20   2      187.73      176.09      8.31 o 
  -1  20   2       33.66       31.97      3.81 o 
   0  20   2        4.95        5.39      1.95 o 
   1  20   2      126.78      130.19      7.52 o 
   2  20   2       28.93       28.18      4.04 o 
   3  20   2       50.95       63.04      9.23 o 
  -4  21   2       13.23       14.09      4.60 o 
  -3  21   2       29.42       26.82      6.07 o 
  -2  21   2       19.29       12.59      2.56 o 
  -1  21   2       26.69       17.81      2.96 o 
   0  21   2      180.98      196.95     11.87 o 
   1  21   2       31.60       25.47      4.71 o 
   2  21   2      217.30      212.16     15.96 o 
   3  21   2        0.81       -3.72      3.72 o 
  -4  22   2      244.99      228.48     17.90 o 
  -3  22   2       37.70       40.34      7.22 o 
  -2  22   2       67.35       63.87      5.32 o 
  -1  22   2       12.16       12.13      2.52 o 
   0  22   2        1.66        2.73      1.95 o 
   1  22   2        1.54       -0.45      2.70 o 
   2  22   2        0.61       -1.80      3.56 o 
   3  22   2       47.80       53.31      9.13 o 
  -4  23   2        8.05        8.72      3.95 o 
  -3  23   2      239.99      240.40     17.62 o 
  -2  23   2        6.81       11.64      4.18 o 
  -1  23   2        3.99        3.05      4.12 o 
   0  23   2      296.49      309.48     12.52 o 
   1  23   2       11.99        9.10      3.76 o 
   2  23   2       45.75       49.71      8.28 o 
   3  23   2       30.50       24.81      6.51 o 
  -3  24   2        2.70       11.43      4.71 o 
  -2  24   2       33.42       25.68      5.97 o 
  -1  24   2       56.39       50.44      8.29 o 
   0  24   2       56.95       52.88      5.51 o 
   1  24   2        8.25        9.75      4.23 o 
   2  24   2       71.23       86.35     11.19 o 
  -3  25   2      153.95      159.14     15.05 o 
  -2  25   2       22.45       25.60      6.05 o 
  -1  25   2        0.23        0.34      1.85 o 
   0  25   2        0.34       -0.35      1.60 o 
   1  25   2      123.13      125.79      8.45 o 
   2  25   2       70.84       73.90     10.62 o 
  -2  26   2       19.54       19.73      5.26 o 
  -1  26   2       69.34       89.37      7.21 o 
   0  26   2      122.32      125.76     15.89 o 
   1  26   2      131.49      132.88      8.89 o 
  -1  27   2       32.43       34.32      9.20 o 
   0  27   2       46.80       62.39      6.42 o 
  -7   0   3      329.66      330.11     22.45 o 
  -5   0   3      877.22      918.18     16.13 o 
  -3   0   3      408.22      379.33      7.01 o 
  -1   0   3     2838.82     2997.59     13.79 o 
   1   0   3      545.07      521.22      8.14 o 
   3   0   3       73.20       60.13      7.64 o 
   5   0   3        0.11       -1.73      3.28 o 
  -7   1   3        1.56       -1.06      3.80 o 
  -6   1   3        0.08       -0.83      2.32 o 
  -5   1   3      200.28      197.74      4.48 o 
  -4   1   3      159.30      145.24      3.05 o 
  -3   1   3     1325.69     1344.93     12.21 o 
  -2   1   3     3143.32     3246.33     14.64 o 
  -1   1   3       10.02       14.53      0.85 o 
   0   1   3      455.69      496.92      5.57 o 
   1   1   3       39.15       36.42      2.03 o 
   2   1   3      140.31      129.56      6.80 o 
   3   1   3      426.21      428.18     15.19 o 
   4   1   3        0.41       -1.09      1.93 o 
   5   1   3       21.36       21.18      3.97 o 
  -7   2   3        2.70        5.61      4.29 o 
  -6   2   3       35.36       30.50      6.09 o 
  -5   2   3       81.70       80.09      3.50 o 
  -4   2   3       30.72       27.90      1.39 o 
  -3   2   3      289.48      285.21      3.91 o 
  -2   2   3     2942.34     2876.49     21.24 o 
  -1   2   3       49.43       57.17      1.80 o 
   0   2   3     1130.62     1121.35      8.42 o 
   1   2   3       39.33       47.43      2.42 o 
   2   2   3      227.75      224.06      9.31 o 
   3   2   3       40.17       38.01      9.87 o 
   4   2   3      120.42      133.10      8.67 o 
   5   2   3       28.04       17.46      3.76 o 
  -6   3   3      154.64      161.49     14.31 o 
  -5   3   3       27.67       29.80      2.27 o 
  -4   3   3       24.41       20.13      1.26 o 
  -3   3   3      114.48      115.27      3.17 o 
  -2   3   3     1135.95     1144.46      9.61 o 
  -1   3   3      188.04      227.61      3.71 o 
   0   3   3       75.85       56.56      2.82 o 
   1   3   3       74.63       70.37      2.61 o 
   2   3   3       25.90       21.82      1.86 o 
   3   3   3       48.44       49.09      3.71 o 
   4   3   3       45.56       44.46      5.09 o 
   5   3   3       38.51       34.09      5.16 o 
  -6   4   3        2.33        6.16      3.95 o 
  -5   4   3      485.82      489.04     11.40 o 
  -4   4   3      709.12      693.89      6.87 o 
  -3   4   3      278.34      262.60      7.52 o 
  -2   4   3      317.46      324.96     10.35 o 
  -1   4   3        5.59        3.25      0.68 o 
   0   4   3     1029.24      963.23     14.10 o 
   1   4   3       22.99       22.74      1.61 o 
   2   4   3      128.63      124.01      4.21 o 
   3   4   3        4.56        5.70      1.74 o 
   4   4   3      207.23      221.75      8.71 o 
   5   4   3       17.25       14.94      5.17 o 
  -6   5   3       18.49       16.85      5.63 o 
  -5   5   3       17.63       17.16      2.07 o 
  -4   5   3      338.53      312.87      4.26 o 
  -3   5   3      256.01      230.22      3.69 o 
  -2   5   3       51.85       54.30      2.77 o 
  -1   5   3      225.18      193.10      5.19 o 
   0   5   3     1545.86     1706.73     18.93 o 
   1   5   3     3359.83     3436.96     28.00 o 
   2   5   3        1.40        0.36      1.03 o 
   3   5   3      839.09      846.94     18.00 o 
   4   5   3       16.64       17.49      3.32 o 
   5   5   3       49.35       56.71      9.16 o 
  -6   6   3        0.54       -1.12      2.88 o 
  -5   6   3        0.67        1.03      1.13 o 
  -4   6   3       66.08       63.24      2.11 o 
  -3   6   3      112.54      114.15      3.19 o 
  -2   6   3        1.81        0.10      0.63 o 
  -1   6   3      233.19      246.64     10.59 o 
   0   6   3     1028.62     1097.40     18.79 o 
   1   6   3      100.97      109.36     10.55 o 
   2   6   3      178.56      172.73      5.65 o 
   3   6   3       35.92       34.58      4.83 o 
   4   6   3       27.87       39.18      5.55 o 
   5   6   3       28.44       20.59      4.04 o 
  -6   7   3      271.64      280.26     11.95 o 
  -5   7   3      462.10      461.25     12.15 o 
  -4   7   3       18.20       10.17      0.95 o 
  -3   7   3      154.16      167.34      6.12 o 
  -2   7   3       12.57       10.40      1.23 o 
  -1   7   3       19.02       17.73      3.06 o 
   0   7   3      555.22      630.23     17.03 o 
   1   7   3     1782.43     1811.82     37.94 o 
   2   7   3        2.97        4.40      1.34 o 
   3   7   3        6.10        3.17      2.00 o 
   4   7   3      107.78      108.50      7.51 o 
   5   7   3        4.49        4.04      2.62 o 
  -6   8   3        4.56        4.98      4.07 o 
  -5   8   3      101.88       97.71      5.92 o 
  -4   8   3      487.24      458.97     17.91 o 
  -3   8   3        9.60        9.33      1.47 o 
  -2   8   3       72.99       69.70      3.09 o 
  -1   8   3      391.65      383.94     13.96 o 
   0   8   3      551.41      492.53     15.40 o 
   1   8   3       43.10       58.79      4.14 o 
   2   8   3     1832.60     1883.86     52.65 o 
   3   8   3      293.93      288.12     10.83 o 
   4   8   3       23.51       31.12      4.23 o 
   5   8   3        4.69        9.13      2.26 o 
  -6   9   3       45.31       46.53     10.25 o 
  -5   9   3       10.83        6.90      4.76 o 
  -4   9   3      945.81      945.41     26.27 o 
  -3   9   3       10.20        8.05      1.27 o 
  -2   9   3      879.18      905.94     13.95 o 
  -1   9   3      232.74      270.37     12.08 o 
   0   9   3      288.68      283.26     12.11 o 
   1   9   3      101.47       99.97      5.48 o 
   2   9   3      348.51      368.69     10.92 o 
   3   9   3      405.03      387.12      9.54 o 
   4   9   3      115.74      111.55      7.78 o 
   5   9   3        0.78        4.44      3.27 o 
  -6  10   3       54.38       41.91      6.53 o 
  -5  10   3        9.48        9.20      2.15 o 
  -4  10   3        6.91       14.61      3.95 o 
  -3  10   3     1425.92     1350.46     32.36 o 
  -2  10   3       21.69       25.05      4.23 o 
  -1  10   3       37.79       23.39      3.97 o 
   0  10   3        0.77        1.54      1.63 o 
   1  10   3       58.58       61.74      5.87 o 
   2  10   3      993.77      940.70     34.48 o 
   3  10   3      830.44      826.90     25.78 o 
   4  10   3        3.36        2.00      2.85 o 
   5  10   3       53.04       60.16      5.24 o 
  -6  11   3        1.20       -0.32      2.51 o 
  -5  11   3      232.47      223.26     10.65 o 
  -4  11   3       20.99       16.66      4.13 o 
  -3  11   3      519.61      482.39      9.68 o 
  -2  11   3      139.03      130.43      9.37 o 
  -1  11   3     1378.91     1386.18     29.11 o 
   0  11   3      253.10      242.81     11.81 o 
   1  11   3      116.16      104.51      7.66 o 
   2  11   3       42.16       44.68      4.65 o 
   3  11   3        6.93        4.57      3.35 o 
   4  11   3       13.13       16.45      3.44 o 
  -6  12   3        7.25       16.07      4.60 o 
  -5  12   3        5.96        7.61      3.22 o 
  -4  12   3      309.08      303.78     16.31 o 
  -3  12   3      462.56      423.26     15.65 o 
  -2  12   3       44.45       61.09      6.71 o 
  -1  12   3       57.53       48.93      5.83 o 
   0  12   3        5.98        6.43      2.43 o 
   1  12   3        0.57        1.04      1.41 o 
   2  12   3      828.72      827.78     17.03 o 
   3  12   3      252.42      238.13     12.33 o 
   4  12   3       13.41        7.27      2.77 o 
  -6  13   3       16.45       12.82      4.51 o 
  -5  13   3       55.97       57.45      7.78 o 
  -4  13   3      639.63      661.56     24.68 o 
  -3  13   3        3.87        4.11      1.11 o 
  -2  13   3      572.28      528.66     19.80 o 
  -1  13   3      138.45      125.73      9.40 o 
   0  13   3      236.07      217.91     11.71 o 
   1  13   3      122.63      111.83      8.14 o 
   2  13   3       36.31       27.21      3.39 o 
   3  13   3      438.89      416.25     12.61 o 
   4  13   3       54.76       51.46      4.68 o 
  -6  14   3       23.62       20.57      5.29 o 
  -5  14   3       27.38       31.67      6.37 o 
  -4  14   3      555.91      583.30     23.71 o 
  -3  14   3        3.54        2.35      1.08 o 
  -2  14   3      301.39      306.06     15.66 o 
  -1  14   3      450.66      460.70     18.15 o 
   0  14   3      284.22      315.45     14.40 o 
   1  14   3        0.00       -0.87      1.66 o 
   2  14   3      376.92      367.57     14.92 o 
   3  14   3      108.42      104.26     11.62 o 
   4  14   3       52.96       54.89      4.87 o 
  -5  15   3      183.13      193.19     14.84 o 
  -4  15   3       87.15       81.69      9.38 o 
  -3  15   3       66.72       62.41      7.94 o 
  -2  15   3       21.80       20.30      4.44 o 
  -1  15   3       29.77       35.04      5.43 o 
   0  15   3      105.53      110.51      8.83 o 
   1  15   3      776.40      790.89     22.76 o 
   2  15   3       81.03       87.56      7.49 o 
   3  15   3       22.96       31.97      6.71 o 
   4  15   3       46.16       42.19      4.41 o 
  -5  16   3        4.59       -0.98      2.34 o 
  -4  16   3      129.64      137.16     12.17 o 
  -3  16   3      176.45      160.72      6.76 o 
  -2  16   3        4.78        4.21      1.39 o 
  -1  16   3      221.96      186.69     12.31 o 
   0  16   3      107.83      108.08      9.16 o 
   1  16   3        4.46        1.29      1.88 o 
   2  16   3        0.41       -0.33      1.64 o 
   3  16   3        8.13        9.17      5.54 o 
   4  16   3        0.56       -0.36      2.05 o 
  -5  17   3        5.34        0.99      2.32 o 
  -4  17   3      115.99      118.24     11.65 o 
  -3  17   3      423.75      419.64     20.57 o 
  -2  17   3        0.25        0.97      1.14 o 
  -1  17   3      200.79      186.85     12.62 o 
   0  17   3      396.92      367.12     16.98 o 
   1  17   3      105.27      104.38      8.81 o 
   2  17   3       23.39       19.55      4.12 o 
   3  17   3      249.49      268.18     14.26 o 
   4  17   3        6.97        9.20      3.71 o 
  -5  18   3      101.88      130.69     13.05 o 
  -4  18   3       82.70       79.40      9.93 o 
  -3  18   3       78.66       75.30      9.18 o 
  -2  18   3      173.69      178.56      8.22 o 
  -1  18   3      108.54       91.84      6.19 o 
   0  18   3      234.40      268.26     10.61 o 
   1  18   3        4.36        4.10      1.86 o 
   2  18   3      123.92      124.18      7.41 o 
   3  18   3        5.03        4.84      4.07 o 
  -5  19   3       57.15       63.73      9.67 o 
  -4  19   3       10.41        4.71      3.14 o 
  -3  19   3       70.46       69.61      8.99 o 
  -2  19   3      468.20      444.56     13.32 o 
  -1  19   3       16.06       14.12      2.72 o 
   0  19   3       14.83        8.41      2.20 o 
   1  19   3       74.69       75.24      5.91 o 
   2  19   3       44.85       47.59      4.77 o 
   3  19   3       61.18       60.34      6.70 o 
  -4  20   3        0.82        3.84      2.90 o 
  -3  20   3       37.09       31.73      6.17 o 
  -2  20   3      502.54      483.11     14.28 o 
  -1  20   3        0.01        1.59      3.06 o 
   0  20   3       94.48       99.28      8.25 o 
   1  20   3       17.49       16.03      3.08 o 
   2  20   3       22.12       23.59      5.75 o 
   3  20   3        6.87        4.92      2.39 o 
  -4  21   3       26.23       23.58      5.94 o 
  -3  21   3      151.01      125.59     12.52 o 
  -2  21   3      201.09      202.21      9.50 o 
  -1  21   3        6.13        2.71      3.07 o 
   0  21   3        0.15       -0.22      1.47 o 
   1  21   3      140.84      153.52      8.78 o 
   2  21   3       80.13       74.32     10.10 o 
   3  21   3      112.46      109.82      9.18 o 
  -4  22   3       13.07       15.64      4.90 o 
  -3  22   3       30.61       29.67      6.21 o 
  -2  22   3       13.04       11.25      2.56 o 
  -1  22   3       78.56       74.46      6.16 o 
   0  22   3       28.41       33.43      4.31 o 
   1  22   3       35.50       30.17      4.28 o 
   2  22   3        2.07       -3.23      3.23 o 
  -3  23   3       50.59       60.61      9.10 o 
  -2  23   3      215.05      233.31     16.91 o 
  -1  23   3        6.94        8.75      2.47 o 
   0  23   3       91.65       95.27     12.75 o 
   1  23   3      247.26      257.90     11.82 o 
   2  23   3        2.91        3.88      3.46 o 
  -3  24   3        5.50        3.10      3.06 o 
  -2  24   3       44.99       57.91      8.73 o 
  -1  24   3       37.82       46.49      5.22 o 
   0  24   3      173.50      200.46     10.62 o 
   1  24   3        1.91        4.99      1.85 o 
   2  24   3      116.56      128.95     13.74 o 
  -3  25   3       34.77       49.99      8.57 o 
  -2  25   3       14.67       22.33      5.80 o 
  -1  25   3        5.09        4.77      2.23 o 
   0  25   3       25.32       25.34      4.18 o 
   1  25   3       21.85       22.82      3.93 o 
  -2  26   3        0.01        0.26      3.17 o 
  -1  26   3        8.24        5.44      2.84 o 
   0  26   3      107.27      124.87     11.78 o 
  -6   0   4        5.36        6.45      3.38 o 
  -4   0   4       41.27       38.94      3.52 o 
  -2   0   4       87.97       66.61      8.82 o 
   0   0   4      130.32      135.34      3.69 o 
   2   0   4       34.74       27.32      4.93 o 
   4   0   4        1.07        4.67      3.97 o 
  -6   1   4       55.67       52.23      5.83 o 
  -5   1   4       22.07       22.16      2.13 o 
  -4   1   4     1102.47     1077.98     12.31 o 
  -3   1   4        2.87        7.66      1.31 o 
  -2   1   4     1177.58     1208.83     13.30 o 
  -1   1   4        9.87       10.70      1.36 o 
   0   1   4       85.19       75.40      4.14 o 
   1   1   4       29.54       37.62      2.30 o 
   2   1   4      164.91      177.03      8.71 o 
   3   1   4        9.34       10.24      4.46 o 
   4   1   4      233.14      233.54     12.19 o 
   5   1   4        1.75        1.22      2.39 o 
  -6   2   4       38.78       36.49      5.05 o 
  -5   2   4      142.05      137.58      5.07 o 
  -4   2   4      208.30      200.55      5.35 o 
  -3   2   4      547.25      539.84      9.15 o 
  -2   2   4       65.17       70.29      1.90 o 
  -1   2   4     3076.62     3106.09     20.41 o 
   0   2   4       27.10       25.73      1.92 o 
   1   2   4     2388.12     2409.61     17.86 o 
   2   2   4      110.26      114.66      7.04 o 
   3   2   4      200.69      196.09     10.19 o 
   4   2   4       23.57       22.61      4.06 o 
  -6   3   4      184.21      171.37     14.72 o 
  -5   3   4       16.83       21.81      2.68 o 
  -4   3   4       97.32       86.23      3.04 o 
  -3   3   4       27.75       25.21      1.73 o 
  -2   3   4       23.01       22.13      1.14 o 
  -1   3   4      984.91     1108.47     10.75 o 
   0   3   4      311.34      292.41      7.24 o 
   1   3   4      408.02      389.29      7.36 o 
   2   3   4       23.96       21.51      2.60 o 
   3   3   4        7.93        5.95      2.25 o 
   4   3   4        7.26        6.29      2.56 o 
  -6   4   4       62.57       60.67      8.98 o 
  -5   4   4      337.70      333.79     11.45 o 
  -4   4   4      276.71      278.42      5.05 o 
  -3   4   4      127.03      130.08      4.54 o 
  -2   4   4        2.02        4.31      0.72 o 
  -1   4   4       40.88       44.54      2.25 o 
   0   4   4        4.02        1.48      1.07 o 
   1   4   4        1.23       -0.21      1.19 o 
   2   4   4      135.18      136.26      6.05 o 
   3   4   4      106.10      101.11      7.51 o 
   4   4   4      122.36      123.62      9.03 o 
  -6   5   4       25.18       29.85      7.04 o 
  -5   5   4        0.35       -0.65      1.47 o 
  -4   5   4       34.09       33.53      1.76 o 
  -3   5   4        2.39        2.37      0.90 o 
  -2   5   4     1350.87     1366.21     12.61 o 
  -1   5   4      548.26      604.09     14.34 o 
   0   5   4        7.82        7.17      1.70 o 
   1   5   4        1.71       -0.41      1.40 o 
   2   5   4      797.35      811.34     17.45 o 
   3   5   4       81.78       84.08      9.95 o 
   4   5   4       12.98       12.58      5.02 o 
  -6   6   4       95.65       96.53     11.66 o 
  -5   6   4        5.09        2.29      1.82 o 
  -4   6   4      197.08      205.03      6.68 o 
  -3   6   4      134.26      149.27      9.07 o 
  -2   6   4      704.23      712.73      9.60 o 
  -1   6   4      133.24      121.81      5.39 o 
   0   6   4      155.41      183.37      7.45 o 
   1   6   4       42.06       38.09      2.33 o 
   2   6   4      125.62      117.96      4.92 o 
   3   6   4        0.66        0.79      1.61 o 
   4   6   4        0.01        2.21      3.47 o 
  -6   7   4       19.56       23.56      3.82 o 
  -5   7   4      325.14      320.57     15.77 o 
  -4   7   4       10.10       11.18      3.18 o 
  -3   7   4       18.64       21.07      4.07 o 
  -2   7   4     1052.77     1042.14     14.89 o 
  -1   7   4        0.15       -0.07      0.52 o 
   0   7   4      277.77      272.15      8.98 o 
   1   7   4       34.67       36.66      2.36 o 
   2   7   4      335.38      334.29      8.57 o 
   3   7   4       90.64       85.89      6.12 o 
   4   7   4      122.17      109.43     12.44 o 
  -6   8   4       17.02       23.66      4.50 o 
  -5   8   4       43.09       37.39      5.84 o 
  -4   8   4      370.50      364.47     16.49 o 
  -3   8   4     1696.38     1656.03     33.61 o 
  -2   8   4      110.06      103.04      8.04 o 
  -1   8   4      239.87      211.38      9.08 o 
   0   8   4       58.01       62.47      5.00 o 
   1   8   4      230.18      199.55      5.50 o 
   2   8   4      272.66      263.46      7.46 o 
   3   8   4      620.90      625.95     16.19 o 
   4   8   4       96.97       95.98     12.05 o 
  -6   9   4        0.05        2.94      6.54 o 
  -5   9   4       28.61       29.71      5.14 o 
  -4   9   4        3.40       10.30      3.43 o 
  -3   9   4      297.92      298.70     14.70 o 
  -2   9   4       25.16       20.71      2.37 o 
  -1   9   4       37.85       46.96      5.65 o 
   0   9   4      195.14      230.63      8.61 o 
   1   9   4       25.89       27.14      3.42 o 
   2   9   4      118.92      134.93      5.46 o 
   3   9   4       12.39       14.31      2.23 o 
   4   9   4        9.08       10.80      3.96 o 
  -6  10   4      336.23      349.09     18.77 o 
  -5  10   4       30.98       33.71      6.17 o 
  -4  10   4      382.68      367.97     17.72 o 
  -3  10   4      691.42      678.57     22.68 o 
  -2  10   4       56.39       41.87      5.56 o 
  -1  10   4      527.34      560.32     19.23 o 
   0  10   4      144.75      137.74      6.85 o 
   1  10   4      462.98      457.03     13.04 o 
   2  10   4      138.76      132.76      5.49 o 
   3  10   4      123.51      125.88      5.94 o 
   4  10   4      183.40      171.89     15.83 o 
  -6  11   4       78.78       88.85      9.97 o 
  -5  11   4       38.85       40.18      6.28 o 
  -4  11   4      944.75      948.88     28.85 o 
  -3  11   4      101.52       87.22      8.50 o 
  -2  11   4      213.14      187.39     11.82 o 
  -1  11   4      105.11      114.05      9.15 o 
   0  11   4     1265.52     1299.17     29.26 o 
   1  11   4       11.75       13.14      3.28 o 
   2  11   4      609.13      580.54     15.51 o 
   3  11   4       25.53       19.34      2.52 o 
   4  11   4      216.01      225.47     18.47 o 
  -6  12   4      156.63      142.78     12.85 o 
  -5  12   4       36.64       43.65      6.88 o 
  -4  12   4      128.02      128.51     11.07 o 
  -3  12   4     1593.93     1596.59     36.62 o 
  -2  12   4      142.08      134.50     10.39 o 
  -1  12   4      706.73      729.90     23.20 o 
   0  12   4       19.20       17.87      3.78 o 
   1  12   4       36.11       33.48      3.89 o 
   2  12   4      213.96      198.59      9.41 o 
   3  12   4      346.41      329.84     29.22 o 
   4  12   4      100.74       84.50     11.58 o 
  -6  13   4        8.04        7.55      3.43 o 
  -5  13   4       10.17        6.74      3.08 o 
  -4  13   4       17.93       12.78      3.96 o 
  -3  13   4      427.59      418.02     19.23 o 
  -2  13   4        0.61        0.15      1.90 o 
  -1  13   4       36.29       38.79      5.73 o 
   0  13   4      239.78      203.52     12.24 o 
   1  13   4        9.16        6.06      2.09 o 
   2  13   4       22.96       20.27      3.60 o 
   3  13   4       76.80       81.50     10.84 o 
   4  13   4       70.38       75.04     10.93 o 
  -6  14   4       25.55       26.62      6.10 o 
  -5  14   4       81.78       85.36      9.91 o 
  -4  14   4      215.22      196.26     14.14 o 
  -3  14   4      798.44      849.02     27.93 o 
  -2  14   4       74.44       79.63      8.31 o 
  -1  14   4       43.81       40.34      5.80 o 
   0  14   4        8.84        8.24      2.95 o 
   1  14   4        7.00        5.73      2.76 o 
   2  14   4        0.82        0.55      1.35 o 
   3  14   4      507.94      512.24     26.30 o 
   4  14   4       93.67       82.45     11.73 o 
  -5  15   4       25.10       36.77      6.82 o 
  -4  15   4       20.64       17.78      4.95 o 
  -3  15   4        4.52        4.66      3.19 o 
  -2  15   4      435.55      429.01     19.65 o 
  -1  15   4        2.53        6.02      2.75 o 
   0  15   4      111.34      125.20     10.05 o 
   1  15   4       10.80        9.37      3.24 o 
   2  15   4       80.36       83.37      9.00 o 
   3  15   4       51.91       51.72      8.87 o 
  -5  16   4        2.12        0.88      2.37 o 
  -4  16   4      239.94      238.50     16.32 o 
  -3  16   4       46.02       34.00      6.09 o 
  -2  16   4      281.80      273.31     16.13 o 
  -1  16   4      228.37      192.38     13.10 o 
   0  16   4        1.22        0.84      1.81 o 
   1  16   4        0.80       -1.71      2.38 o 
   2  16   4       89.51       92.93     10.25 o 
   3  16   4        4.53        3.92      2.96 o 
  -5  17   4       58.70       52.59      8.39 o 
  -4  17   4      200.95      212.40     15.79 o 
  -3  17   4        2.54        5.49      3.03 o 
  -2  17   4      410.17      383.58     19.50 o 
  -1  17   4      146.25      147.40     11.73 o 
   0  17   4        0.79       -0.08      1.79 o 
   1  17   4       22.49       23.79      4.51 o 
   2  17   4      208.85      216.96     10.44 o 
   3  17   4        6.75        2.17      3.61 o 
  -5  18   4      113.10      132.56     13.45 o 
  -4  18   4        2.98        0.32      2.77 o 
  -3  18   4        0.40       -1.38      3.11 o 
  -2  18   4        1.85        7.60      3.69 o 
  -1  18   4       45.20       50.64      7.10 o 
   0  18   4       36.33       28.18      5.42 o 
   1  18   4      211.44      230.55     14.13 o 
   2  18   4       22.09       19.91      4.23 o 
   3  18   4        0.02       -0.18      2.08 o 
  -5  19   4       49.41       42.78      8.01 o 
  -4  19   4       49.66       56.20      8.77 o 
  -3  19   4        0.29       -0.65      2.98 o 
  -2  19   4        5.23        7.73      2.05 o 
  -1  19   4      118.71       81.97      9.18 o 
   0  19   4       10.08        6.30      3.01 o 
   1  19   4       55.56       48.85      6.80 o 
   2  19   4        5.46        4.32      4.33 o 
   3  19   4        0.18        1.72      3.28 o 
  -4  20   4      101.11       87.81     11.07 o 
  -3  20   4      196.36      191.65     15.29 o 
  -2  20   4        1.97        0.34      1.49 o 
  -1  20   4      295.80      251.27     16.34 o 
   0  20   4        3.85        3.79      2.66 o 
   1  20   4      573.02      569.74     23.01 o 
   2  20   4       17.59       12.02      3.39 o 
  -4  21   4       91.86      107.24     12.50 o 
  -3  21   4        2.90        0.53      2.40 o 
  -2  21   4      249.11      250.92     11.12 o 
  -1  21   4       19.94       21.17      3.47 o 
   0  21   4      166.44      173.78      9.75 o 
   1  21   4        2.69        4.92      2.25 o 
   2  21   4       80.66       90.65      8.34 o 
  -4  22   4       18.60       19.25      5.84 o 
  -3  22   4        0.29       -0.60      2.55 o 
  -2  22   4        0.15        3.55      1.84 o 
  -1  22   4       56.66       50.80      5.41 o 
   0  22   4        3.75        9.67      2.71 o 
   1  22   4       33.82       38.73      4.78 o 
   2  22   4       26.27       14.81      4.94 o 
  -3  23   4       11.57       10.09      4.54 o 
  -2  23   4      122.90      142.04     13.64 o 
  -1  23   4        9.57        6.44      4.98 o 
   0  23   4        6.51        6.74      2.46 o 
   1  23   4        4.46        2.77      1.81 o 
  -3  24   4       29.29       42.34      8.12 o 
  -2  24   4        0.07       -1.81      2.30 o 
  -1  24   4      281.51      272.42     12.70 o 
   0  24   4       17.91       11.68      2.93 o 
   1  24   4      169.52      193.66     10.94 o 
  -2  25   4        5.76        8.11      3.47 o 
  -1  25   4       39.50       40.06      5.10 o 
   0  25   4        3.05        2.13      2.24 o 
  -5   0   5      170.17      143.16      7.29 o 
  -3   0   5        9.36        8.78      1.81 o 
  -1   0   5        3.91        1.79      1.31 o 
   1   0   5      287.23      300.38     10.90 o 
   3   0   5       32.03       32.61      6.99 o 
  -6   1   5       63.21       75.20      6.80 o 
  -5   1   5      137.24      157.25      5.35 o 
  -4   1   5       11.24       10.19      1.50 o 
  -3   1   5      527.44      502.29      9.59 o 
  -2   1   5      105.81      102.12      5.25 o 
  -1   1   5      819.05      832.45     12.78 o 
   0   1   5      222.22      209.65      4.33 o 
   1   1   5       14.63       12.35      1.49 o 
   2   1   5      614.84      628.39     31.30 o 
   3   1   5      248.13      246.13     12.34 o 
   4   1   5        0.01        0.44      2.34 o 
  -6   2   5       37.18       42.55      5.31 o 
  -5   2   5        1.49        1.12      0.85 o 
  -4   2   5      378.31      357.22      7.54 o 
  -3   2   5      172.17      170.89      5.59 o 
  -2   2   5      411.10      436.87      5.54 o 
  -1   2   5       95.71       91.49      5.24 o 
   0   2   5      127.87      123.38      4.54 o 
   1   2   5       11.83       12.11      1.57 o 
   2   2   5      434.30      438.70     14.83 o 
   3   2   5      106.29       92.16     11.59 o 
   4   2   5       49.44       51.24      6.36 o 
  -6   3   5      113.54      105.97     11.81 o 
  -5   3   5        1.55       -0.27      1.29 o 
  -4   3   5       19.75       25.48      2.42 o 
  -3   3   5        3.05        6.86      0.96 o 
  -2   3   5        4.90        2.99      1.14 o 
  -1   3   5       67.59       66.42      3.64 o 
   0   3   5        3.37        0.24      1.32 o 
   1   3   5       78.32       77.16      4.59 o 
   2   3   5       86.39       76.29      6.34 o 
   3   3   5       85.09       83.76     12.90 o 
   4   3   5       18.89       22.29      4.43 o 
  -6   4   5      239.96      251.15     17.89 o 
  -5   4   5        0.00        0.20      2.26 o 
  -4   4   5      516.96      517.78     12.26 o 
  -3   4   5       27.22       20.12      1.68 o 
  -2   4   5      753.75      753.58      8.95 o 
  -1   4   5       22.54       24.36      2.36 o 
   0   4   5      127.35      133.40      6.72 o 
   1   4   5        1.29       -0.66      1.25 o 
   2   4   5       46.52       45.22      3.92 o 
   3   4   5        4.77        6.02      2.47 o 
   4   4   5      198.26      205.26     17.61 o 
  -6   5   5        6.46        4.03      3.27 o 
  -5   5   5      258.00      267.51     13.89 o 
  -4   5   5        6.89        5.60      1.61 o 
  -3   5   5     1753.73     1685.29     15.48 o 
  -2   5   5        0.98        2.00      0.69 o 
  -1   5   5     1067.08     1032.07     14.37 o 
   0   5   5      539.61      590.28     14.22 o 
   1   5   5      384.38      387.48     14.82 o 
   2   5   5       15.14       11.61      2.63 o 
   3   5   5       29.32       42.06      7.78 o 
   4   5   5       92.93       91.03     12.09 o 
  -6   6   5      111.79      112.73     12.32 o 
  -5   6   5      506.62      508.02     20.29 o 
  -4   6   5        3.12        0.49      0.98 o 
  -3   6   5       35.50       32.72      1.50 o 
  -2   6   5       13.81       20.26      1.97 o 
  -1   6   5        3.38        2.17      1.41 o 
   0   6   5      439.92      463.98     12.73 o 
   1   6   5       36.62       44.49      4.45 o 
   2   6   5       19.18       15.90      4.47 o 
   3   6   5       62.95       66.54      9.71 o 
   4   6   5       11.22       18.50      5.85 o 
  -6   7   5       60.70       66.77      6.17 o 
  -5   7   5      100.82      111.95      9.94 o 
  -4   7   5      168.29      166.06     11.66 o 
  -3   7   5       37.15       30.99      2.24 o 
  -2   7   5      336.16      340.16      9.21 o 
  -1   7   5      470.14      474.99     12.16 o 
   0   7   5      120.42      145.57      7.36 o 
   1   7   5      148.91      148.74      7.93 o 
   2   7   5       25.67       24.22      5.11 o 
   3   7   5       13.95       16.59      5.71 o 
   4   7   5        0.51        1.44      3.75 o 
  -6   8   5      318.12      339.53     13.87 o 
  -5   8   5       27.85       23.05      4.70 o 
  -4   8   5       10.37       10.76      3.40 o 
  -3   8   5      378.86      384.80     25.33 o 
  -2   8   5     1301.13     1283.35     18.50 o 
  -1   8   5      244.43      275.48      9.47 o 
   0   8   5      945.77      947.91     18.88 o 
   1   8   5      337.47      307.74     11.50 o 
   2   8   5       88.99       84.05      6.42 o 
   3   8   5        6.28        6.31      3.93 o 
   4   8   5       61.11       55.55      9.61 o 
  -6   9   5       16.32       17.89      4.79 o 
  -5   9   5        2.39        1.77      2.06 o 
  -4   9   5       83.42      107.39      9.77 o 
  -3   9   5      938.20      908.37     14.13 o 
  -2   9   5      689.83      702.88     14.22 o 
  -1   9   5      176.79      178.67      7.83 o 
   0   9   5      113.98      103.73      6.48 o 
   1   9   5       13.53       12.06      2.79 o 
   2   9   5       34.24       29.09      3.98 o 
   3   9   5      121.58      107.80     12.30 o 
  -6  10   5        0.04        3.07      2.77 o 
  -5  10   5       76.09       77.81      8.97 o 
  -4  10   5        0.03       -0.10      1.84 o 
  -3  10   5      196.90      183.95     12.69 o 
  -2  10   5      834.42      792.10     25.27 o 
  -1  10   5        6.69       15.06      6.21 o 
   0  10   5        5.87        4.69      1.82 o 
   1  10   5       10.65        8.39      2.31 o 
   2  10   5       45.02       38.91      4.60 o 
   3  10   5      202.68      221.27     10.97 o 
  -6  11   5        5.79        5.68      3.33 o 
  -5  11   5      130.11      137.81     11.98 o 
  -4  11   5        9.58        9.72      4.12 o 
  -3  11   5       27.62       26.62      5.14 o 
  -2  11   5        1.67        1.66      2.06 o 
  -1  11   5      506.15      492.25     13.50 o 
   0  11   5        3.45        5.50      2.11 o 
   1  11   5      179.78      188.43      9.24 o 
   2  11   5       34.60       36.48      4.39 o 
   3  11   5      383.04      386.21     14.55 o 
  -6  12   5        5.75        1.12      2.67 o 
  -5  12   5       54.49       46.75      7.11 o 
  -4  12   5       75.31       59.30      7.79 o 
  -3  12   5       73.70       79.34      8.78 o 
  -2  12   5      992.03      978.58     29.34 o 
  -1  12   5       84.16       96.74      9.24 o 
   0  12   5        9.02        6.94      2.17 o 
   1  12   5        2.77        4.79      1.97 o 
   2  12   5        2.89        0.73      1.72 o 
   3  12   5       32.36       39.26      7.83 o 
  -5  13   5        0.89        0.93      2.27 o 
  -4  13   5       11.14       12.52      4.20 o 
  -3  13   5      985.10      995.54     30.97 o 
  -2  13   5       41.37       38.96      6.36 o 
  -1  13   5       46.29       51.90      6.91 o 
   0  13   5       18.55       13.48      2.78 o 
   1  13   5        1.60        0.90      1.66 o 
   2  13   5      250.76      245.81     12.57 o 
   3  13   5       39.32       37.07      7.94 o 
  -5  14   5       10.46       11.43      4.07 o 
  -4  14   5      184.96      204.84     14.92 o 
  -3  14   5       74.52       74.48      8.97 o 
  -2  14   5      328.23      330.54     17.83 o 
  -1  14   5      103.26       72.91      8.30 o 
   0  14   5      423.72      405.97     13.68 o 
   1  14   5      171.00      182.39     11.37 o 
   2  14   5       48.10       51.56      6.37 o 
   3  14   5       31.45       26.59      6.81 o 
  -5  15   5      128.38      138.97     13.27 o 
  -4  15   5       93.91       71.30      9.24 o 
  -3  15   5      140.72      141.00     12.35 o 
  -2  15   5      307.19      309.05     17.66 o 
  -1  15   5      303.15      287.54     16.50 o 
   0  15   5       14.25       10.42      3.17 o 
   1  15   5        6.15       12.47      2.81 o 
   2  15   5       81.74       81.02      6.84 o 
   3  15   5        2.34        2.87      3.61 o 
  -5  16   5       90.60      103.05     11.71 o 
  -4  16   5       54.91       62.89      8.66 o 
  -3  16   5        7.04        6.25      3.35 o 
  -2  16   5       39.42       38.14      6.64 o 
  -1  16   5       52.31       61.08      7.80 o 
   0  16   5       55.46       38.64      6.18 o 
   1  16   5       39.04       47.38      5.25 o 
   2  16   5        1.82        0.79      3.23 o 
  -5  17   5      121.28      144.48     14.03 o 
  -4  17   5       15.67       13.52      4.21 o 
  -3  17   5      716.22      703.12     28.35 o 
  -2  17   5        1.00        1.85      3.26 o 
  -1  17   5      153.32      160.37     12.98 o 
   0  17   5       66.98       44.87      6.73 o 
   1  17   5       84.02       91.72      7.80 o 
   2  17   5       86.04       83.62      7.04 o 
  -4  18   5      128.64      144.77     13.76 o 
  -3  18   5        0.01        1.73      2.34 o 
  -2  18   5      329.66      328.81     19.19 o 
  -1  18   5        0.05       -1.64      2.39 o 
   0  18   5       11.69        7.64      3.27 o 
   1  18   5        3.39        4.61      2.17 o 
   2  18   5       79.01       92.39     12.17 o 
  -4  19   5        8.13       15.53      5.41 o 
  -3  19   5        0.03        0.27      2.38 o 
  -2  19   5        0.93       -0.65      2.16 o 
  -1  19   5       37.13       42.67      7.01 o 
   0  19   5       77.97       77.59      9.19 o 
   1  19   5       33.14       38.28      5.03 o 
   2  19   5       47.12       62.28     10.53 o 
  -4  20   5       40.97       43.60      8.21 o 
  -3  20   5        8.18       10.16      4.24 o 
  -2  20   5       74.41       82.99     10.32 o 
  -1  20   5        0.23        3.37      2.28 o 
   0  20   5       31.73       46.29      7.36 o 
   1  20   5        3.78        8.37      4.82 o 
  -3  21   5       71.25       92.62     11.31 o 
  -2  21   5       27.01       31.28      6.55 o 
  -1  21   5      162.27      149.67     13.58 o 
   0  21   5       15.32       14.17      4.20 o 
   1  21   5       50.33       58.38      6.39 o 
  -3  22   5        7.93        5.37      3.81 o 
  -2  22   5       17.48       16.39      3.23 o 
  -1  22   5        8.51        9.94      4.14 o 
   0  22   5       30.78       30.16      6.13 o 
   1  22   5       39.30       51.38      9.39 o 
  -2  23   5       24.49       33.48      7.03 o 
  -1  23   5      176.73      194.48     12.73 o 
   0  23   5       25.67       25.77      8.80 o 
  -6   0   6       50.18       53.50      8.31 o 
  -4   0   6       71.72       56.36      4.59 o 
  -2   0   6        2.39        0.82      1.05 o 
   0   0   6       72.35       70.07      5.42 o 
   2   0   6      252.18      253.20     17.19 o 
  -6   1   6      149.66      157.02      9.74 o 
  -5   1   6      148.99      134.72      5.26 o 
  -4   1   6      271.91      294.84      7.39 o 
  -3   1   6        0.28       -0.22      0.81 o 
  -2   1   6      255.34      251.64      6.34 o 
  -1   1   6        1.42        1.17      1.04 o 
   0   1   6      192.47      191.14      6.28 o 
   1   1   6       59.66       60.62      4.48 o 
   2   1   6       20.25       15.30      3.44 o 
   3   1   6       87.15       92.03      8.23 o 
  -6   2   6        4.62        2.15      1.96 o 
  -5   2   6      424.18      441.40      9.43 o 
  -4   2   6        5.74        7.33      1.41 o 
  -3   2   6      408.05      398.28      8.96 o 
  -2   2   6      288.52      274.85     13.11 o 
  -1   2   6      138.37      138.60      6.70 o 
   0   2   6        5.47        4.64      1.25 o 
   1   2   6       16.42        9.39      3.47 o 
   2   2   6      117.22      113.49      8.30 o 
   3   2   6        0.22        3.68      2.71 o 
  -6   3   6        1.36       -2.49      3.39 o 
  -5   3   6        5.75        5.24      1.88 o 
  -4   3   6      406.68      365.48      9.24 o 
  -3   3   6       91.32       79.63      5.51 o 
  -2   3   6      309.01      298.98      9.87 o 
  -1   3   6       11.84       11.51      2.26 o 
   0   3   6       11.17       11.31      2.55 o 
   1   3   6      132.51      134.53      6.65 o 
   2   3   6        2.74        1.50      2.00 o 
   3   3   6      235.00      239.79     20.09 o 
  -6   4   6        7.12        8.50      4.61 o 
  -5   4   6       95.89      117.07      7.38 o 
  -4   4   6        0.44        0.93      1.16 o 
  -3   4   6       12.93       14.49      3.07 o 
  -2   4   6      208.62      203.19      6.38 o 
  -1   4   6     1334.93     1365.55     18.20 o 
   0   4   6      220.67      224.23      9.92 o 
   1   4   6      141.68      150.37      9.59 o 
   2   4   6        0.87       -3.62      3.88 o 
   3   4   6       80.92       82.25     11.12 o 
  -6   5   6      155.16      146.87     13.80 o 
  -5   5   6      136.32      124.41      7.75 o 
  -4   5   6      210.09      198.60      8.52 o 
  -3   5   6      178.96      199.54      8.70 o 
  -2   5   6     1403.89     1384.73     16.78 o 
  -1   5   6      313.64      294.85     10.27 o 
   0   5   6      238.40      243.71     24.49 o 
   1   5   6       61.95       66.85      5.87 o 
   2   5   6       86.40      111.36      7.98 o 
   3   5   6       38.74       42.93      8.50 o 
  -6   6   6        0.48        0.12      3.40 o 
  -5   6   6       86.79       80.28      8.77 o 
  -4   6   6        3.16        1.63      2.44 o 
  -3   6   6        1.26        2.45      1.60 o 
  -2   6   6     1109.02     1077.06     15.10 o 
  -1   6   6       79.69       82.71      5.59 o 
   0   6   6       47.22       44.90      5.69 o 
   1   6   6      181.75      179.43     18.15 o 
   2   6   6       41.73       48.87      5.47 o 
   3   6   6       12.73       14.87      5.54 o 
  -6   7   6      270.09      282.37     12.70 o 
  -5   7   6        4.11        1.14      1.89 o 
  -4   7   6      204.23      210.48      8.87 o 
  -3   7   6      175.83      160.43     11.86 o 
  -2   7   6       18.77       18.94      2.64 o 
  -1   7   6       65.59       70.86      5.37 o 
   0   7   6      125.07      111.72      7.10 o 
   1   7   6      100.03       92.30      6.90 o 
   2   7   6       46.22       33.30      4.63 o 
   3   7   6       61.58       80.06     11.30 o 
  -6   8   6        1.09        3.07      2.45 o 
  -5   8   6      176.04      208.68     14.40 o 
  -4   8   6       72.01       69.94      8.27 o 
  -3   8   6      137.70      114.20     10.24 o 
  -2   8   6      272.56      276.36      9.45 o 
  -1   8   6      752.21      735.10     16.95 o 
   0   8   6        1.25       -0.21      1.63 o 
   1   8   6      351.75      381.52     33.13 o 
   2   8   6        1.45        1.36      1.92 o 
   3   8   6        6.88        5.25      3.77 o 
  -6   9   6       66.17       71.99      9.06 o 
  -5   9   6       70.10       67.23      8.56 o 
  -4   9   6      165.17      170.35     13.08 o 
  -3   9   6      179.71      180.86     12.98 o 
  -2   9   6       66.21       59.55      4.60 o 
  -1   9   6      522.95      549.94     14.89 o 
   0   9   6      129.94      117.27      7.44 o 
   1   9   6       52.59       49.56      6.29 o 
   2   9   6        1.78        3.79      3.43 o 
   3   9   6       24.39       25.47      6.89 o 
  -6  10   6        2.18        0.62      1.92 o 
  -5  10   6       63.24       59.74      8.14 o 
  -4  10   6       43.61       48.16      7.16 o 
  -3  10   6       86.21       89.73      9.50 o 
  -2  10   6       45.12       49.90      4.40 o 
  -1  10   6        0.25       -1.46      3.50 o 
   0  10   6      163.37      183.32      9.35 o 
   1  10   6       51.28       48.53      5.22 o 
   2  10   6      112.97      117.81      8.39 o 
   3  10   6        0.42       -0.45      3.59 o 
  -5  11   6        3.97       10.36      3.91 o 
  -4  11   6       62.72       63.88      8.21 o 
  -3  11   6       18.45       21.79      5.00 o 
  -2  11   6       64.06       62.59      5.00 o 
  -1  11   6        1.54        0.91      1.49 o 
   0  11   6      781.89      738.80     18.88 o 
   1  11   6        7.40        8.63      4.43 o 
   2  11   6       81.61       84.89      7.21 o 
  -5  12   6      178.41      173.90     14.29 o 
  -4  12   6       22.96       21.21      5.04 o 
  -3  12   6      232.05      228.22     15.51 o 
  -2  12   6       23.18       26.44      3.41 o 
  -1  12   6       19.28       20.62      5.23 o 
   0  12   6       32.19       32.04      4.19 o 
   1  12   6        4.83        9.40      2.78 o 
   2  12   6       74.97       65.49      6.48 o 
  -5  13   6        5.91       10.57      4.03 o 
  -4  13   6       30.05       41.56      7.10 o 
  -3  13   6        0.03        3.59      2.42 o 
  -2  13   6       93.88       85.35     10.42 o 
  -1  13   6      375.87      373.31     21.00 o 
   0  13   6       53.74       55.89      5.49 o 
   1  13   6       14.19        9.35      2.73 o 
   2  13   6        6.61        6.76      3.27 o 
  -5  14   6       75.40       85.88     10.56 o 
  -4  14   6       53.46       67.11      9.23 o 
  -3  14   6      208.44      239.60     16.39 o 
  -2  14   6      170.59      174.57      8.86 o 
  -1  14   6      558.32      536.60     16.24 o 
   0  14   6        2.18        4.06      2.13 o 
   1  14   6       36.11       35.39      5.16 o 
   2  14   6       13.05       15.04      4.16 o 
  -5  15   6       44.49       47.83      8.23 o 
  -4  15   6      299.66      284.98     18.82 o 
  -3  15   6       79.05       85.88     10.13 o 
  -2  15   6        0.05        1.05      1.53 o 
  -1  15   6        1.79        3.99      2.15 o 
   0  15   6       61.55       58.39      5.79 o 
   1  15   6       32.90       35.53      5.34 o 
   2  15   6       21.21       29.76      9.33 o 
  -4  16   6        4.74       -0.35      3.08 o 
  -3  16   6        2.00        0.36      2.74 o 
  -2  16   6      415.78      412.21     21.86 o 
  -1  16   6       19.90       24.49      3.88 o 
   0  16   6       20.96       26.90      5.33 o 
   1  16   6        0.38        2.40      2.20 o 
   2  16   6       75.12       80.42     10.49 o 
  -4  17   6       50.28       53.79      8.66 o 
  -3  17   6        4.93        1.29      2.70 o 
  -2  17   6      642.82      649.33     27.97 o 
  -1  17   6       46.36       46.27      5.20 o 
   0  17   6       15.07       17.25      3.27 o 
   1  17   6       26.76       21.35      3.97 o 
  -4  18   6        0.96        2.99      3.61 o 
  -3  18   6        3.32        5.57      3.55 o 
  -2  18   6        0.65       -0.80      2.41 o 
  -1  18   6      406.52      395.22     14.99 o 
   0  18   6       11.48       14.15      3.46 o 
   1  18   6       57.24       49.10      5.94 o 
  -4  19   6       29.78       36.97      7.63 o 
  -3  19   6       68.08       88.18     10.97 o 
  -2  19   6        0.13        0.78      3.08 o 
  -1  19   6        2.13        3.84      3.06 o 
   0  19   6       19.68       19.38      3.93 o 
   1  19   6       89.88       99.14     14.90 o 
  -3  20   6       80.61       99.06     11.81 o 
  -2  20   6      141.51      158.00     14.66 o 
  -1  20   6       19.73       20.94      5.73 o 
   0  20   6        2.96       -0.81      1.88 o 
  -2  21   6       88.94       80.36     10.77 o 
  -1  21   6        0.48       -2.27      2.62 o 
  -5   0   7       84.01       83.83      6.14 o 
  -3   0   7      185.00      175.27     12.48 o 
  -1   0   7     1203.23     1208.25     34.34 o 
   1   0   7      126.26      135.63     12.40 o 
  -6   1   7       23.08       22.52      4.16 o 
  -5   1   7      116.03      121.30      5.19 o 
  -4   1   7       51.20       49.04      3.74 o 
  -3   1   7      166.88      165.50     10.57 o 
  -2   1   7      414.94      425.54     14.09 o 
  -1   1   7      348.13      350.08     10.11 o 
   0   1   7      141.72      145.37      6.02 o 
   1   1   7        2.32        5.90      4.87 o 
   2   1   7        0.01        1.41      2.42 o 
  -6   2   7      341.51      370.20     21.07 o 
  -5   2   7        0.07       -0.73      1.25 o 
  -4   2   7      881.30      899.16     15.60 o 
  -3   2   7       14.84       12.33      2.01 o 
  -2   2   7        1.04       -0.02      1.53 o 
  -1   2   7      235.03      234.79      8.30 o 
   0   2   7      357.62      363.09     13.37 o 
   1   2   7        2.86        1.37      1.50 o 
   2   2   7        1.66        1.04      2.03 o 
  -6   3   7       55.51       59.83      8.89 o 
  -5   3   7       13.41       12.08      2.69 o 
  -4   3   7       46.26       49.52      3.83 o 
  -3   3   7       43.04       46.84      4.80 o 
  -2   3   7       62.89       65.00      5.06 o 
  -1   3   7      624.57      626.22     13.56 o 
   0   3   7      175.33      167.59     15.85 o 
   1   3   7       47.78       46.01      5.36 o 
   2   3   7      215.34      210.83     17.13 o 
  -6   4   7       58.38       68.56      9.51 o 
  -5   4   7        7.02        8.13      3.51 o 
  -4   4   7        4.71        8.95      2.12 o 
  -3   4   7      145.31      144.17      8.18 o 
  -2   4   7        4.38        3.78      1.32 o 
  -1   4   7      539.28      546.27     12.72 o 
   0   4   7       96.48       90.16     11.32 o 
   1   4   7        7.64        3.67      1.95 o 
   2   4   7        0.92       -2.32      3.49 o 
  -6   5   7        8.47        9.23      4.33 o 
  -5   5   7      200.59      196.13     10.05 o 
  -4   5   7        9.88        8.27      2.17 o 
  -3   5   7        3.10        3.70      1.91 o 
  -2   5   7        0.97        0.63      1.08 o 
  -1   5   7        1.72        2.00      2.02 o 
   0   5   7      157.45      160.57      9.05 o 
   1   5   7      121.21      119.05     10.11 o 
   2   5   7       47.53       40.33      7.50 o 
  -5   6   7       72.98       84.64      9.65 o 
  -4   6   7        2.44        3.46      2.02 o 
  -3   6   7      289.98      280.70     11.52 o 
  -2   6   7       56.40       52.35      4.47 o 
  -1   6   7       86.57       71.06      5.64 o 
   0   6   7      106.23      100.56      7.32 o 
   1   6   7      151.16      158.14      9.60 o 
   2   6   7       41.39       38.61      7.52 o 
  -5   7   7      138.58      166.52     13.47 o 
  -4   7   7        6.40        4.55      2.90 o 
  -3   7   7      151.77      142.27     12.18 o 
  -2   7   7      194.22      198.82      8.62 o 
  -1   7   7      112.01      113.94      7.26 o 
   0   7   7      515.15      519.78     16.46 o 
   1   7   7       43.29       49.50      5.60 o 
   2   7   7        0.39        1.75      2.06 o 
  -5   8   7        2.06        4.20      3.09 o 
  -4   8   7       84.64      106.23     10.76 o 
  -3   8   7        0.63       -2.60      3.28 o 
  -2   8   7      250.00      242.69      9.75 o 
  -1   8   7       15.10       13.40      2.65 o 
   0   8   7       27.07       24.05      3.84 o 
   1   8   7       13.36        9.30      2.75 o 
   2   8   7       25.42       23.66      4.32 o 
  -5   9   7       31.37       22.95      5.56 o 
  -4   9   7       73.22       72.05      9.15 o 
  -3   9   7        8.80        9.31      4.00 o 
  -2   9   7      252.74      243.85     16.37 o 
  -1   9   7        0.95       -0.29      1.42 o 
   0   9   7      169.20      169.22      9.57 o 
   1   9   7       39.78       32.75      4.68 o 
   2   9   7        1.56        0.42      1.95 o 
  -5  10   7       75.94       75.43      9.72 o 
  -4  10   7        8.12        7.24      3.20 o 
  -3  10   7       59.50       54.52      7.99 o 
  -2  10   7       65.70       62.49      8.51 o 
  -1  10   7       38.87       35.97      4.54 o 
   0  10   7       36.35       39.43      9.76 o 
   1  10   7       37.32       28.50      4.41 o 
   2  10   7       37.26       39.03      5.49 o 
  -5  11   7      501.31      514.78     25.12 o 
  -4  11   7        1.10       -0.45      2.14 o 
  -3  11   7      457.60      469.30     23.18 o 
  -2  11   7       44.41       38.06      6.71 o 
  -1  11   7      228.08      236.40     10.93 o 
   0  11   7        0.26        0.92      1.83 o 
   1  11   7       98.70       96.23     20.10 o 
  -5  12   7       81.14      104.21     11.64 o 
  -4  12   7      154.32      148.82     13.64 o 
  -3  12   7       60.97       56.71      8.36 o 
  -2  12   7       29.72       37.33      6.82 o 
  -1  12   7       51.96       57.43      5.64 o 
   0  12   7       10.05        7.30      2.61 o 
   1  12   7       31.97       27.18      4.66 o 
  -4  13   7        4.52        8.44      4.28 o 
  -3  13   7       88.46       84.56     10.20 o 
  -2  13   7      129.86      145.30     13.24 o 
  -1  13   7        7.62        6.63      2.32 o 
   0  13   7      169.21      183.42     10.46 o 
   1  13   7       43.00       42.44      5.53 o 
  -4  14   7      132.01      121.79     12.69 o 
  -3  14   7       25.77       25.75      5.97 o 
  -2  14   7       71.59       85.81     10.29 o 
  -1  14   7       40.83       43.66      6.14 o 
   0  14   7       14.79       14.67      3.63 o 
   1  14   7       85.08       76.85      7.38 o 
  -4  15   7        0.26       -1.81      2.92 o 
  -3  15   7       26.04       21.21      5.75 o 
  -2  15   7       17.07       22.35      5.88 o 
  -1  15   7       10.93       13.12      4.43 o 
   0  15   7      198.52      222.69     11.85 o 
   1  15   7       28.32       28.34      4.70 o 
  -4  16   7        1.43       -1.92      2.40 o 
  -3  16   7      101.15      109.00     11.99 o 
  -2  16   7        0.26        4.48      3.48 o 
  -1  16   7      119.65      119.78      8.50 o 
   0  16   7       55.06       53.05      6.11 o 
  -3  17   7        4.86        2.75      2.64 o 
  -2  17   7        0.89        2.01      3.09 o 
  -1  17   7        5.88        6.83      2.49 o 
   0  17   7      156.46      166.62     10.59 o 
  -3  18   7        0.29       -3.12      3.12 o 
  -2  18   7       21.86       26.95      6.69 o 
  -1  18   7       99.93       90.99      7.75 o 
  -4   0   8       85.77       89.24      9.69 o 
  -2   0   8       25.31       28.22      5.66 o 
   0   0   8     1750.02     1751.20     31.73 o 
  -5   1   8      193.99      197.32     10.14 o 
  -4   1   8      115.38      106.18      7.51 o 
  -3   1   8      256.01      264.50     11.92 o 
  -2   1   8        3.67        3.82      2.17 o 
  -1   1   8       10.79       13.38      3.42 o 
   0   1   8        4.78        9.18      3.18 o 
   1   1   8       48.92       43.99      8.07 o 
  -5   2   8       69.25       75.38      9.16 o 
  -4   2   8       98.53      102.72      7.40 o 
  -3   2   8       98.07      101.35      7.48 o 
  -2   2   8       51.75       38.48      4.79 o 
  -1   2   8       76.86       73.82      5.16 o 
   0   2   8       17.27       15.34      3.36 o 
   1   2   8      296.36      306.29     20.32 o 
  -5   3   8       66.48       78.66      9.49 o 
  -4   3   8        0.31       -0.63      2.86 o 
  -3   3   8       49.09       55.19      5.60 o 
  -2   3   8       94.75       83.61      7.05 o 
  -1   3   8      515.40      509.85     13.39 o 
   0   3   8       69.88       73.40      6.75 o 
   1   3   8       71.45       88.11     11.02 o 
  -5   4   8      132.72      124.56     11.95 o 
  -4   4   8       30.08       30.17      4.21 o 
  -3   4   8      222.37      218.77     11.03 o 
  -2   4   8       19.61       21.77      3.79 o 
  -1   4   8        2.09        3.85      1.91 o 
   0   4   8      298.93      304.75     19.69 o 
   1   4   8      128.56      130.70      9.45 o 
  -5   5   8        0.19       -3.30      3.30 o 
  -4   5   8      103.84      107.27     10.33 o 
  -3   5   8       21.60       20.32      3.46 o 
  -2   5   8        0.95        0.59      2.27 o 
  -1   5   8       26.72       26.70      6.02 o 
   0   5   8       10.77        7.82      5.70 o 
   1   5   8        0.64       -3.04      6.16 o 
  -5   6   8       59.50       61.26      8.81 o 
  -4   6   8       63.71       68.99      6.26 o 
  -3   6   8       63.18       72.71      9.40 o 
  -2   6   8      242.90      255.63     17.32 o 
  -1   6   8       19.56       20.64      3.62 o 
   0   6   8       15.86       12.55      2.99 o 
   1   6   8       14.72       14.85      3.44 o 
  -5   7   8      119.59      140.73     13.43 o 
  -4   7   8       17.31       20.57      5.19 o 
  -3   7   8       25.24       23.26      5.66 o 
  -2   7   8       79.99       90.02     10.62 o 
  -1   7   8       59.11       58.42      5.71 o 
   0   7   8       13.30       11.79      3.02 o 
   1   7   8       80.46       94.08      8.18 o 
  -4   8   8       98.12      100.44     11.34 o 
  -3   8   8        0.08        0.34      2.04 o 
  -2   8   8       93.38       86.98     10.32 o 
  -1   8   8       73.32       67.38      6.14 o 
   0   8   8       17.26       13.83      3.33 o 
   1   8   8        6.60        3.93      4.24 o 
  -4   9   8      108.46      102.74     11.74 o 
  -3   9   8      180.71      206.89     16.05 o 
  -2   9   8        4.15        5.71      3.62 o 
  -1   9   8      150.08      147.98      9.08 o 
   0   9   8        0.00       -1.06      1.91 o 
  -4  10   8      236.59      257.66     18.39 o 
  -3  10   8        0.84       -1.40      2.64 o 
  -2  10   8      347.94      314.32     20.46 o 
  -1  10   8        5.58        6.27      2.52 o 
   0  10   8      101.63      114.26     15.21 o 
  -4  11   8      103.86      125.76     13.26 o 
  -3  11   8        9.66        3.21      2.53 o 
  -2  11   8       45.21       39.81      7.38 o 
  -1  11   8        2.94        5.63      3.35 o 
   0  11   8       25.12       31.92      5.85 o 
  -4  12   8       91.95      103.15     11.95 o 
  -3  12   8        4.54        2.40      2.71 o 
  -2  12   8      152.60      167.41     15.06 o 
  -1  12   8        0.17       -3.64      3.64 o 
   0  12   8       96.16       99.25      8.19 o 
  -3  13   8       26.93       39.96      7.56 o 
  -2  13   8        5.14        9.88      4.35 o 
  -1  13   8       86.71       85.61     10.86 o 
  -3  14   8       19.57       17.97      5.67 o 
  -2  14   8       71.32       69.00     10.25 o 
  -1  14   8        0.21       -1.79      2.78 o 
  -2  15   8       18.84       19.53      5.97 o 
  -3   0   9      112.39      119.46     12.47 o 
  -1   0   9       67.05       83.38     11.08 o 
  -4   1   9        7.49        6.00      2.53 o 
  -3   1   9       60.55       58.44      6.25 o 
  -2   1   9        2.12        4.73      2.98 o 
  -1   1   9       96.60      114.06      8.99 o 
  -4   2   9        1.96        3.49      3.60 o 
  -3   2   9        3.71        2.59      1.64 o 
  -2   2   9        2.64        0.19      1.96 o 
  -1   2   9       24.62       20.33      5.68 o 
  -4   3   9      394.92      418.41     16.90 o 
  -3   3   9        0.66       -0.37      1.94 o 
  -2   3   9      138.24      139.62      9.71 o 
  -1   3   9        4.29        6.98      4.21 o 
  -4   4   9       19.42       23.83      4.20 o 
  -3   4   9       17.51       19.35      8.64 o 
  -2   4   9       18.59       12.38      4.14 o 
  -1   4   9        1.92        3.57      3.63 o 
  -3   5   9       42.09       44.43      8.10 o 
  -2   5   9       26.21       17.75      4.93 o 
  -1   5   9       43.44       45.38      8.36 o 
  -3   6   9      393.98      440.53     24.26 o 
  -2   6   9        7.36        3.84      2.75 o 
  -1   6   9       38.48       36.35      7.56 o 
  -3   7   9        8.14       13.94      4.86 o 
  -2   7   9      206.40      220.98     17.49 o 
  -1   7   9       75.29       84.33     11.09 o 
  -3   8   9        5.12        4.97      3.41 o 
  -2   8   9       25.94       17.35      5.76 o 
                                                 
